# Supplementary material for: Proteome Profiling of Neuroblastoma-Derived Exosomes Reveal the Expression of Proteins Potentially Involved in Tumor Progression
Source: PLoS One. 2013 Sep 19;8(9):e75054. doi: 10.1371/journal.pone.0075054 (PMC3777909; doi:10.1371/journal.pone.0075054)
Supplement: Table S1 — List of all proteins identified in NB-cell derived exosomes. Underscored proteins represent those present in Exocarta database. Data shown refer to a representative experiment out of the four performed with similar results. (XLS) [file pone.0075054.s001.xls]

## Sheet: Foglio2
Accession	Gene	CD	Protein Names		Localization			Functions		Tissue Specificity	Pvalue	Score	Coverage	Molecular_Weight	Peptide (Hits)	Gene Onthology		Transmembrane		Glycosylation Sites
P02751	FN1		Fibronectin / FN / Cold-insoluble globulin / CIG / Anastellin / Ugl-Y1 / Ugl-Y2 / Ugl-Y3		Secreted, extracellular space, extracellular matrix.			Fibronectins bind cell surfaces and various compounds including collagen, fibrin, heparin, DNA, and actin. Fibronectins are involved in cell adhesion, cell motility, opsonization, wound healing, and maintenance of cell shape. Anastellin binds fibronectin and induces fibril formation. This fibronectin polymer, named superfibronectin, exhibits enhanced adhesive properties. Both anastellin and super…		Plasma FN (soluble dimeric form) is secreted by hepatocytes. Cellular FN (dimeric or cross-linked multimeric forms), made by fibroblasts, epithelial and other cell types, is deposited as fibrils in the extracellular matrix. Ugl-Y1, Ugl-Y2 and Ugl-Y3 are found in urine.	1e-30	410.31	24.6	262458	75 (75 0 0 0 0)	GO:0001525 : P:angiogenesis; GO:0005201 : F:extracellular matrix structural constituent; GO:0005518 : F:collagen binding; GO:0005577 : C:fibrinogen complex; GO:0005578 : C:proteinaceous extracellular matrix; GO:0005793 : C:ER-Golgi intermediate compartment; GO:0006953 : P:acute-phase response; GO:0008201 : F:heparin binding; GO:0008360 : P:regulation of cell shape; GO:0016477 : P:cell migration; …				Glycosilation: 430 430 N-linked ; 528 528 N-linked ; 542 542 N-linked ; 877 877 N-linked ; 1007 1007 N-linked ; 1244 1244 N-linked ; 2064 2064 O-linked ; 2065 2065 O-linked
Q00610	CLTC		Clathrin heavy chain 1 / Clathrin heavy chain on chromosome 17 / CLH-17		Cytoplasmic vesicle membrane; Peripheral membrane protein; Cytoplasmic side. Membrane, coated pit; Peripheral membrane protein; Cytoplasmic side. Melanosome. Note=Cytoplasmic face of coated pits and vesicles. Identified by mass spectrometry in melanosome fractions from stage I to stage IV.			Clathrin is the major protein of the polyhedral coat of coated pits and vesicles. Two different adapter protein complexes link the clathrin lattice either to the plasma membrane or to the trans-Golgi network.			2.48e-13	404.34	31.5	191492	90 (86 4 0 0 0)	GO:0005198 : F:structural molecule activity; GO:0005515 : F:protein binding; GO:0006886 : P:intracellular protein transport; GO:0006892 : P:post-Golgi vesicle-mediated transport; GO:0030130 : C:clathrin coat of trans-Golgi network vesicle; GO:0030132 : C:clathrin coat of coated pit; GO:0031623 : P:receptor internalization; GO:0033572 : P:transferrin transport; GO:0042470 : C:melanosome
Q08431	MFGE8		Lactadherin / Milk fat globule-EGF factor 8 / MFG-E8 / HMFG / Breast epithelial antigen BA46 / MFGM / SED1 / Lactadherin short form / Medin		Membrane; Peripheral membrane protein. Secreted.			Medin is the main constituent of aortic medial amyloid.		Mammary epithelial cell surfaces and aortic media. Overexpressed in several carcinomas.	1.55e-14	220.31	58.7	43095.5	56 (56 0 0 0 0)	GO:0001525 : P:angiogenesis; GO:0005737 : C:cytoplasm; GO:0007155 : P:cell adhesion; GO:0007338 : P:single fertilization; GO:0044419 : P:interspecies interaction between organisms				Glycosilation: 228 228 N-linked ; 238 238 N-linked ; 325 325 N-linked ; 329 329 N-linked ; 350 350 N-linked
Q8WUM4	PDCD6IP		Programmed cell death 6-interacting protein / PDCD6-interacting protein / ALG-2-interacting protein 1 / Hp95		Cytoplasm, cytosol. Melanosome. Cytoplasm, cytoskeleton, centrosome. Note=Identified by mass spectrometry in melanosome fractions from stage I to stage IV. Colocalized with CEP55 in the midbody during cytokinesis. Colocalized with CEP55 at centrosomes of non-dividing cells.			Class E VPS protein involved in concentration and sorting of cargo proteins of the multivesicular body (MVB) for incorporation into intralumenal vesicles (ILVs) that are generated by invagination and scission from the limiting membrane of the endosome. Binds to the phospholipid lysobisphosphatidic acid (LBPA) which is abundant in MVBs internal membranes. The MVB pathway appears to require the seq…			2.05e-13	218.39	34.8	95963.3	47 (46 1 0 0 0)	GO:0005815 : C:microtubule organizing center; GO:0005829 : C:cytosol; GO:0006915 : P:apoptosis; GO:0007049 : P:cell cycle; GO:0015031 : P:protein transport; GO:0042470 : C:melanosome; GO:0044419 : P:interspecies interaction between organisms; GO:0048306 : F:calcium-dependent protein binding; GO:0051301 : P:cell division
P11142	HSPA8		Heat shock cognate 71 kDa protein / Heat shock 70 kDa protein 8		Cytoplasm. Melanosome. Note=Localized in cytoplasmic mRNP granules containing untranslated mRNAs. Translocates rapidly from the cytoplasm to the nuclei, and especially to the nucleoli, upon heat shock. Identified by mass spectrometry in melanosome fractions from stage I to stage IV.			Chaperone. Isoform 2 may function as an endogenous inhibitory regulator of HSC70 by competing the co-chaperones.		Ubiquitous.	4.11e-13	160.31	27.1	70854.4	34 (34 0 0 0 0)	GO:0005524 : F:ATP binding; GO:0006892 : P:post-Golgi vesicle-mediated transport; GO:0006986 : P:response to unfolded protein; GO:0009986 : C:cell surface; GO:0016044 : P:cellular membrane organization; GO:0030529 : C:ribonucleoprotein complex; GO:0042470 : C:melanosome; GO:0042623 : F:ATPase activity, coupled; GO:0044419 : P:interspecies interaction between organisms
P04264	KRT1		Keratin, type II cytoskeletal 1 / Cytokeratin-1 / CK-1 / Keratin-1 / K1 / 67 kDa cytokeratin / Type-II keratin Kb1 / Hair alpha protein		Cell membrane. Note=Located on plasma membrane of neuroblastoma NMB7 cells.			May regulate the activity of kinases such as PKC and SRC via binding to integrin beta-1 (ITB1) and the receptor of activated protein kinase C (RACK1/GNB2L1).		The source of this protein is neonatal foreskin. The 67-kDa type II keratins are expressed in terminally differentiating epidermis.	1.12e-11	154.35	25.2	65998.9	24 (20 3 1 0 0)	GO:0001867 : P:complement activation, lectin pathway; GO:0004872 : F:receptor activity; GO:0005200 : F:structural constituent of cytoskeleton; GO:0005515 : F:protein binding; GO:0005529 : F:sugar binding; GO:0005886 : C:plasma membrane; GO:0006979 : P:response to oxidative stress; GO:0008544 : P:epidermis development; GO:0042730 : P:fibrinolysis; GO:0045765 : P:regulation of angiogenesis
Q13885	TUBB2A		Tubulin beta-2A chain					Tubulin is the major constituent of microtubules. It binds two moles of GTP, one at an exchangeable site on the beta chain and one at a non-exchangeable site on the alpha-chain (By similarity).			1e-30	140.37	48.8	49875	57 (48 6 1 0 2)	GO:0003924 : F:GTPase activity; GO:0005198 : F:structural molecule activity; GO:0005515 : F:protein binding; GO:0005525 : F:GTP binding; GO:0005874 : C:microtubule; GO:0007018 : P:microtubule-based movement; GO:0051258 : P:protein polymerization
Q9P265	DIP2B		Disco-interacting protein 2 homolog B / DIP2 homolog B							Moderately expressed in adult brain, placenta, skeletal muscle, heart, kidney, pancreas, lung, spleen and colon. Expression was weaker in adult liver, kidney, spleen, and ovary, and in fetal brain and liver. In the brain, it is expressed in the cerebral cortex; the frontal, parietal, occipital and temporal lobes; the paracentral gyrus; the pons; the corpus callosum and the hippocampus. Highest ex…	5.11e-14	140.31	13.9	171381	26 (26 0 0 0 0)	GO:0003824 : F:catalytic activity; GO:0005634 : C:nucleus; GO:0008134 : F:transcription factor binding
Q9P2B2	PTGFRN	CD315	Prostaglandin F2 receptor negative regulator / Prostaglandin F2-alpha receptor regulatory protein / Prostaglandin F2-alpha receptor-associated protein / CD9 partner 1 / CD9P-1 / Glu-Trp-Ile EWI motif-containing protein F / EWI-F / CD315		Endoplasmic reticulum membrane; Single-pass type I membrane protein (By similarity). Golgi apparatus, trans- Golgi network membrane; Single-pass type I membrane protein (By similarity).			Inhibits the binding of prostaglandin F2-alpha (PGF2- alpha) to its specific FP receptor, by decreasing the receptor number rather than the affinity constant. Functional coupling with the prostaglandin F2-alpha receptor seems to occur (By similarity).			3.44e-14	140.26	18.4	98494.7	25 (25 0 0 0 0)	GO:0005515 : F:protein binding; GO:0005789 : C:endoplasmic reticulum membrane; GO:0005794 : C:Golgi apparatus; GO:0016021 : C:integral to membrane		TRANSMEM: 833 853		Glycosilation: 44 44 N-linked (GlcNAc...) ; 286 286 N-linked ; 300 300 N-linked ; 383 383 N-linked (GlcNAc...) ; 413 413 N-linked (GlcNAc...) ; 525 525 N-linked (GlcNAc...) ; 600 600 N-linked (GlcNAc...) ; 618 618 N-linked (GlcNAc...) ; 691 691 N-linked (GlcNAc...)
Q9Y490	TLN1		Talin-1		Cell projection, ruffle membrane; Peripheral membrane protein; Cytoplasmic side (By similarity). Cytoplasm, cytoskeleton (By similarity). Note=Colocalizes with LAYN at the membrane ruffles (By similarity).			Probably involved in connections of major cytoskeletal structures to the plasma membrane. High molecular weight cytoskeletal protein concentrated at regions of cell-substratum contact and, in lymphocytes, at cell-cell contacts (By similarity).			2.9e-09	130.28	8.3	269596	19 (19 0 0 0 0)	GO:0003779 : F:actin binding; GO:0005158 : F:insulin receptor binding; GO:0005200 : F:structural constituent of cytoskeleton; GO:0005576 : C:extracellular region; GO:0005829 : C:cytosol; GO:0005856 : C:cytoskeleton; GO:0005911 : C:cell-cell junction; GO:0005925 : C:focal adhesion; GO:0006928 : P:cellular component movement; GO:0006936 : P:muscle contraction; GO:0007016 : P:cytoskeletal anchoring …
P35579	MYH9		Myosin-9 / Myosin heavy chain 9 / Myosin heavy chain, non-muscle IIa / Non-muscle myosin heavy chain IIa / NMMHC II-a / NMMHC-IIA / Cellular myosin heavy chain, type A / Non-muscle myosin heavy chain A / NMMHC-A					Cellular myosin that appears to play a role in cytokinesis, cell shape, and specialized functions such as secretion and capping.		In the kidney, expressed in the glomeruli. Also expressed in leukocytes.	9.53e-10	128.28	9.5	226391	20 (18 2 0 0 0)	GO:0000146 : F:microfilament motor activity; GO:0000910 : P:cytokinesis; GO:0001525 : P:angiogenesis; GO:0001725 : C:stress fiber; GO:0001726 : C:ruffle; GO:0001931 : C:uropod; GO:0005516 : F:calmodulin binding; GO:0005524 : F:ATP binding; GO:0005634 : C:nucleus; GO:0005826 : C:actomyosin contractile ring; GO:0005829 : C:cytosol; GO:0006509 : P:membrane protein ectodomain proteolysis; GO:0007229 …
O00560	SDCBP		Syntenin-1 / Melanoma differentiation-associated protein 9 / MDA-9 / Pro-TGF-alpha cytoplasmic domain-interacting protein 18 / TACIP18 / Scaffold protein Pbp1 / Syndecan-binding protein 1		Cell junction, focal adhesion. Cell junction, adherens junction. Cell membrane; Peripheral membrane protein. Endoplasmic reticulum membrane; Peripheral membrane protein. Nucleus. Melanosome. Cytoplasm, cytosol. Cytoplasm, cytoskeleton. Note=Mainly membrane-associated. Localized to adherens junctions, focal adhesions and endoplasmic reticulum. Colocalized with actin stress fibers. Also found in th…			Seems to function as an adapter protein. In adherens junctions may function to couple syndecans to cytoskeletal proteins or signaling components. Seems to couple transcription factor SOX4 to the IL-5 receptor (IL5RA). May also play a role in vesicular trafficking. Seems to be required for the targeting of TGFA to the cell surface in the early secretory pathway.		Widely expressed. Expressed in fetal kidney, liver, lung and brain. In adult highest expression in heart and placenta.	3.23e-13	120.31	53.7	32423.9	49 (49 0 0 0 0)	GO:0005109 : F:frizzled binding; GO:0005137 : F:interleukin-5 receptor binding; GO:0005634 : C:nucleus; GO:0005789 : C:endoplasmic reticulum membrane; GO:0005829 : C:cytosol; GO:0005856 : C:cytoskeleton; GO:0005895 : C:interleukin-5 receptor complex; GO:0005925 : C:focal adhesion; GO:0006612 : P:protein targeting to membrane; GO:0006930 : P:substrate-dependent cell migration, cell extension; GO:0…
P13645	KRT10		Keratin, type I cytoskeletal 10 / Cytokeratin-10 / CK-10 / Keratin-10 / K10							Seen in all suprabasal cell layers including stratum corneum.	3.34e-12	118.29	27.1	58791.6	26 (23 3 0 0 0)	GO:0005515 : F:protein binding; GO:0008544 : P:epidermis development; GO:0030280 : F:structural constituent of epidermis
Q71U36	TUBA1A		Tubulin alpha-1A chain / Tubulin B-alpha-1 / Tubulin alpha-3 chain / Alpha-tubulin 3					Tubulin is the major constituent of microtubules. It binds two moles of GTP, one at an exchangeable site on the beta chain and one at a non-exchangeable site on the alpha-chain.		Expressed at a high level in fetal brain.	1.01e-09	118.29	36.8	50103.7	28 (25 3 0 0 0)	GO:0003924 : F:GTPase activity; GO:0005198 : F:structural molecule activity; GO:0005525 : F:GTP binding; GO:0005829 : C:cytosol; GO:0007018 : P:microtubule-based movement; GO:0051258 : P:protein polymerization
P33778	HIST1H2BB		Histone H2B type 1-B / Histone H2B.1 / Histone H2B.f / H2B/f		Nucleus. Chromosome.			Core component of nucleosome. Nucleosomes wrap and compact DNA into chromatin, limiting DNA accessibility to the cellular machineries which require DNA as a template. Histones thereby play a central role in transcription regulation, DNA repair, DNA replication and chromosomal stability. DNA accessibility is regulated via a complex set of post-translational modifications of histones, also called h…			9.06e-12	116.27	27.8	13941.6	116 (106 10 0 0 0)	GO:0000786 : C:nucleosome; GO:0003677 : F:DNA binding; GO:0005634 : C:nucleus; GO:0006334 : P:nucleosome assembly
P49327	FASN		Fatty acid synthase / 2.3.1.85 / [Acyl-carrier-protein] S-acetyltransferase / 2.3.1.38 / [Acyl-carrier-protein] S-malonyltransferase / 2.3.1.39 / 3-oxoacyl-[acyl-carrier-protein] synthase / 2.3.1.41 / 3-oxoacyl-[acyl-carrier-protein] reductase / 1.1.1.100 / 3-hydroxypalmitoyl-[acyl-carrier-protein] dehydratase / 4.2.1.61 / Enoyl-[acyl-carrier-protein] reductase / 1.3.1.10 / Oleoyl-[acyl-carrier-p…		Cytoplasm. Melanosome. Note=Identified by mass spectrometry in melanosome fractions from stage I to stage IV.			Fatty acid synthetase catalyzes the formation of long- chain fatty acids from acetyl-CoA, malonyl-CoA and NADPH. This multifunctional protein has 7 catalytic activities and an acyl carrier protein.		Ubiquitous. Prominent expression in brain, lung, and liver.	6.11e-14	110.29	7.7	273252	20 (20 0 0 0 0)	GO:0000036 : F:acyl carrier activity; GO:0004313 : F:[acyl-carrier-protein] S-acetyltransferase ...; GO:0004314 : F:[acyl-carrier-protein] S-malonyltransferase...; GO:0004315 : F:3-oxoacyl-[acyl-carrier-protein] synthase a...; GO:0004316 : F:3-oxoacyl-[acyl-carrier-protein] reductase ...; GO:0004317 : F:3-hydroxypalmitoyl-[acyl-carrier-protein] d...; GO:0004319 : F:enoyl-[acyl-carrier-protein] re…
P62805	HIST4H4		Histone H4		Nucleus.			Core component of nucleosome. Nucleosomes wrap and compact DNA into chromatin, limiting DNA accessibility to the cellular machineries which require DNA as a template. Histones thereby play a central role in transcription regulation, DNA repair, DNA replication and chromosomal stability. DNA accessibility is regulated via a complex set of post-translational modifications of histones, also called h…			1.11e-09	110.24	35.9	11360.4	131 (131 0 0 0 0)	GO:0000786 : C:nucleosome; GO:0003677 : F:DNA binding; GO:0005515 : F:protein binding; GO:0005654 : C:nucleoplasm; GO:0006334 : P:nucleosome assembly; GO:0045653 : P:negative regulation of megakaryocyte differ...; GO:0048015 : P:phosphoinositide-mediated signaling
Q9H4B7	TUBB1		Tubulin beta-1 chain					Tubulin is the major constituent of microtubules. It binds two moles of GTP, one at an exchangeable site on the beta chain and one at a non-exchangeable site on the alpha-chain (By similarity).			2.47e-12	108.3	23.3	50294.6	34 (33 1 0 0 0)	GO:0003924 : F:GTPase activity; GO:0005525 : F:GTP binding; GO:0005874 : C:microtubule; GO:0007018 : P:microtubule-based movement; GO:0051258 : P:protein polymerization
O43490	PROM1	CD133	Prominin-1 / Prominin-like protein 1 / Antigen AC133 / CD133		Apical cell membrane; Multi-pass membrane protein (By similarity). Cell projection, microvillus membrane; Multi-pass membrane protein (By similarity).					Selectively expressed on CD34 hematopoietic stem and progenitor cells in adult and fetal bone marrow, fetal liver, cord blood and adult peripheral blood. Not detected on other blood cells. Also expressed in a number of non-lymphoid tissues including retina, pancreas, placenta, kidney, liver, lung, brain and heart. Found in saliva within small membrane particles.	1.76e-12	100.3	16.4	97140.1	16 (16 0 0 0 0)	GO:0005887 : C:integral to plasma membrane; GO:0007601 : P:visual perception; GO:0009986 : C:cell surface; GO:0016324 : C:apical plasma membrane; GO:0031528 : C:microvillus membrane; GO:0050896 : P:response to stimulus		TRANSMEM: 109 129 ; 158 178 ; 434 454 ; 487 507 ; 793 813		Glycosilation: 220 220 N-linked (GlcNAc...) ; 274 274 N-linked (GlcNAc...) ; 395 395 N-linked (GlcNAc...) ; 414 414 N-linked (GlcNAc...) ; 548 548 N-linked (GlcNAc...) ; 580 580 N-linked (GlcNAc...) ; 729 729 N-linked (GlcNAc...) ; 730 730 N-linked (GlcNAc...)
P68104	EEF1A1		Elongation factor 1-alpha 1 / EF-1-alpha-1 / Elongation factor Tu / EF-Tu / Eukaryotic elongation factor 1 A-1 / eEF1A-1 / Leukocyte receptor cluster member 7		Cytoplasm.			This protein promotes the GTP-dependent binding of aminoacyl-tRNA to the A-site of ribosomes during protein biosynthesis.		Brain, placenta, lung, liver, kidney, pancreas but barely detectable in heart and skeletal muscle.	2.33e-14	100.29	28.1	50109.2	21 (21 0 0 0 0)	GO:0003746 : F:translation elongation factor activity; GO:0003924 : F:GTPase activity; GO:0005515 : F:protein binding; GO:0005525 : F:GTP binding; GO:0005829 : C:cytosol; GO:0005853 : C:eukaryotic translation elongation factor 1 ...
P11940	PABPC1		Polyadenylate-binding protein 1 / Poly(A)-binding protein 1 / PABP-1		Cytoplasm. Nucleus. Note=Localized in cytoplasmic mRNP granules containing untranslated mRNAs. Shuttles between the cytoplasm and the nucleus.			Binds the poly(A) tail of mRNA. May be involved in cytoplasmic regulatory processes of mRNA metabolism such as pre- mRNA splicing. Its function in translational initiation regulation can either be enhanced by PAIP1 or repressed by PAIP2. Can probably bind to cytoplasmic RNA sequences other than poly(A) in vivo. May be involved in translationally coupled mRNA turnover. Implicated with other RNA-bi…		Ubiquitous.	5.33e-10	100.28	19.5	70626	14 (14 0 0 0 0)	GO:0000166 : F:nucleotide binding; GO:0005681 : C:spliceosomal complex; GO:0005829 : C:cytosol; GO:0006378 : P:mRNA polyadenylation; GO:0008022 : F:protein C-terminus binding; GO:0008143 : F:poly(A) RNA binding; GO:0008380 : P:RNA splicing; GO:0008494 : F:translation activator activity; GO:0048255 : P:mRNA stabilization
P78527	PRKDC		DNA-dependent protein kinase catalytic subunit / DNA-PK catalytic subunit / DNA-PKcs / 2.7.11.1 / DNPK1 / p460		Nucleus.			Serine/threonine-protein kinase that acts as a molecular sensor for DNA damage. Involved in DNA nonhomologous end joining (NHEJ) required for double-strand break (DSB) repair and V(D)J recombination. Must be bound to DNA to express its catalytic properties. Promotes processing of hairpin DNA structures in V(D)J recombination by activation of the hairpin endonuclease artemis (DCLRE1C). The assembl…			2.51e-10	98.27	3.5	468787	19 (16 0 1 2 0)	GO:0003677 : F:DNA binding; GO:0004677 : F:DNA-dependent protein kinase activity; GO:0005524 : F:ATP binding; GO:0005667 : C:transcription factor complex; GO:0005958 : C:DNA-dependent protein kinase-DNA ligase 4 c...; GO:0006303 : P:double-strand break repair via nonhomologou...; GO:0008134 : F:transcription factor binding; GO:0010552 : P:positive regulation of gene-specific transc...; GO:0018105…
P60709	ACTB		Actin, cytoplasmic 1 / Beta-actin / Actin, cytoplasmic 1, N-terminally processed		Cytoplasm, cytoskeleton. Note=Localized in cytoplasmic mRNP granules containing untranslated mRNAs.			Actins are highly conserved proteins that are involved in various types of cell motility and are ubiquitously expressed in all eukaryotic cells.			2.22e-16	90.33	32	41709.7	19 (19 0 0 0 0)	GO:0005200 : F:structural constituent of cytoskeleton; GO:0005524 : F:ATP binding; GO:0005829 : C:cytosol; GO:0006928 : P:cellular component movement; GO:0019894 : F:kinesin binding; GO:0030529 : C:ribonucleoprotein complex; GO:0035267 : C:NuA4 histone acetyltransferase complex; GO:0050998 : F:nitric-oxide synthase binding; GO:0070688 : C:MLL5-L complex
Q6ZRI8	ARHGAP36		Rho GTPase-activating protein 36					GTPase activator for the Rho-type GTPases by converting them to an inactive GDP-bound state (By similarity).			4.57e-10	90.27	24.3	61625.8	12 (12 0 0 0 0)	GO:0005096 : F:GTPase activator activity; GO:0005829 : C:cytosol; GO:0007264 : P:small GTPase mediated signal transduction; GO:0051056 : P:regulation of small GTPase mediated signal ...
P02786	TFRC	CD71	Transferrin receptor protein 1 / TR / TfR / TfR1 / Trfr / T9 / p90 / CD71 / Transferrin receptor protein 1, serum form / sTfR		Transferrin receptor protein 1, serum form Secreted.			Cellular uptake of iron occurs via receptor-mediated endocytosis of ligand-occupied transferrin receptor into specialized endosomes. Endosomal acidification leads to iron release. The apotransferrin-receptor complex is then recycled to the cell surface with a return to neutral pH and the concomitant loss of affinity of apotransferrin for its receptor. Transferrin receptor is necessary for develop…			1.04e-11	90.26	15.3	84818	16 (16 0 0 0 0)	GO:0004998 : F:transferrin receptor activity; GO:0005768 : C:endosome; GO:0005887 : C:integral to plasma membrane; GO:0005905 : C:coated pit; GO:0006508 : P:proteolysis; GO:0006879 : P:cellular iron ion homeostasis; GO:0006897 : P:endocytosis; GO:0008233 : F:peptidase activity; GO:0033572 : P:transferrin transport; GO:0042470 : C:melanosome; GO:0044419 : P:interspecies interaction between organis…		TRANSMEM: 68 88 Helical; Signal-anchor for type		Glycosilation: 104 104 O-linked ; 251 251 N-linked ; 317 317 N-linked ; 727 727 N-linked
P14618	PKM2		Pyruvate kinase isozymes M1/M2 / 2.7.1.40 / Pyruvate kinase muscle isozyme / Pyruvate kinase 2/3 / Cytosolic thyroid hormone-binding protein / CTHBP / Thyroid hormone-binding protein 1 / THBP1 / Opa-interacting protein 3 / OIP-3 / p58 / Tumor M2-PK		Cytoplasm. Nucleus. Note=Translocates to the nucleus in response to different apoptotic stimuli. Nuclear translocation is sufficient to induce cell death that is caspase independent, isoform-specific and independent of its enzymatic actvity.			Glycolytic enzyme that catalyzes the transfer of a phosphoryl group from phosphoenolpyruvate (PEP) to ADP, generating ATP. Stimulates POU5F1-mediated transcriptional activation. Plays a general role in caspase independent cell death of tumor cells. The ratio betwween the highly active tetrameric form and nearly inactive dimeric form determines whether glucose carbons are channeled to biosynthetic…		Specifically expressed in proliferating cells, such as embryonic stem cells, embryonic carcinoma cells, as well as cancer cells.	2.05e-10	90.26	20	57900.2	12 (12 0 0 0 0)	GO:0000287 : F:magnesium ion binding; GO:0004743 : F:pyruvate kinase activity; GO:0005515 : F:protein binding; GO:0005524 : F:ATP binding; GO:0005634 : C:nucleus; GO:0005829 : C:cytosol; GO:0006096 : P:glycolysis; GO:0012501 : P:programmed cell death; GO:0030955 : F:potassium ion binding
Q9H4M9	EHD1		EH domain-containing protein 1 / PAST homolog 1 / hPAST1 / Testilin		Cell membrane; Peripheral membrane protein; Cytoplasmic side. Early endosome membrane; Peripheral membrane protein. Recycling endosome membrane; Peripheral membrane protein. Note=Associated with intracellular tubulovesicular structures.			Acts in early endocytic membrane fusion and membrane trafficking of recycling endosomes.		Highly expressed in testis.	8.98e-11	90.26	24.7	60588.8	13 (13 0 0 0 0)	GO:0003924 : F:GTPase activity; GO:0005509 : F:calcium ion binding; GO:0005515 : F:protein binding; GO:0005524 : F:ATP binding; GO:0005525 : F:GTP binding; GO:0005811 : C:lipid particle; GO:0005886 : C:plasma membrane; GO:0006886 : P:intracellular protein transport; GO:0007596 : P:blood coagulation; GO:0010886 : P:positive regulation of cholesterol storage; GO:0031095 : C:platelet dense tubular n…
P62736	ACTA2		Actin, aortic smooth muscle / Alpha-actin-2 / Cell growth-inhibiting gene 46 protein		Cytoplasm, cytoskeleton.			Actins are highly conserved proteins that are involved in various types of cell motility and are ubiquitously expressed in all eukaryotic cells.			1.26e-09	82.23	26.5	41981.8	18 (14 1 2 1 0)	GO:0005515 : F:protein binding; GO:0005524 : F:ATP binding; GO:0009615 : P:response to virus
P30101	PDIA3		Protein disulfide-isomerase A3 / 5.3.4.1 / Disulfide isomerase ER-60 / Endoplasmic reticulum resident protein 60 / ER protein 60 / ERp60 / 58 kDa microsomal protein / p58 / Endoplasmic reticulum resident protein 57 / ER protein 57 / ERp57 / 58 kDa glucose-regulated protein		Endoplasmic reticulum lumen (By similarity). Melanosome. Note=Identified by mass spectrometry in melanosome fractions from stage I to stage IV.						1.31e-08	80.25	16.2	56746.8	14 (14 0 0 0 0)	GO:0003756 : F:protein disulfide isomerase activity; GO:0004197 : F:cysteine-type endopeptidase activity; GO:0004629 : F:phospholipase C activity; GO:0005515 : F:protein binding; GO:0005788 : C:endoplasmic reticulum lumen; GO:0006606 : P:protein import into nucleus; GO:0006621 : P:protein retention in ER lumen; GO:0007165 : P:signal transduction; GO:0042470 : C:melanosome; GO:0045454 : P:cell red…
P36578	RPL4		60S ribosomal protein L4 / 60S ribosomal protein L1								7.1e-07	80.19	26	47667.5	13 (13 0 0 0 0)	GO:0003723 : F:RNA binding; GO:0003735 : F:structural constituent of ribosome; GO:0005515 : F:protein binding; GO:0006414 : P:translational elongation; GO:0022625 : C:cytosolic large ribosomal subunit
P04406	GAPDH		Glyceraldehyde-3-phosphate dehydrogenase / GAPDH / 1.2.1.12		Cytoplasm. Cytoplasm, perinuclear region. Membrane. Note=Postnuclear and Perinuclear regions.			Independent of its glycolytic activity it is also involved in membrane trafficking in the early secretory pathway.			5.55e-15	70.4	29.9	36030.4	11 (11 0 0 0 0)	GO:0004365 : F:glyceraldehyde-3-phosphate dehydrogenase (p...; GO:0005515 : F:protein binding; GO:0006096 : P:glycolysis; GO:0016020 : C:membrane; GO:0048471 : C:perinuclear region of cytoplasm; GO:0051287 : F:NAD or NADH binding; GO:0055114 : P:oxidation reduction
P80723	BASP1		Brain acid soluble protein 1 / Neuronal axonal membrane protein NAP-22 / 22 kDa neuronal tissue-enriched acidic protein		Cell membrane; Lipid-anchor. Cell projection, growth cone. Note=Associated with the membranes of growth cones that form the tips of elongating axons.					Brain.	6.99e-14	70.31	29.5	22680	14 (14 0 0 0 0)	GO:0003714 : F:transcription corepressor activity; GO:0005737 : C:cytoplasm; GO:0005856 : C:cytoskeleton; GO:0005886 : C:plasma membrane; GO:0010843 : F:promoter binding; GO:0016566 : F:specific transcriptional repressor activity; GO:0016607 : C:nuclear speck; GO:0030426 : C:growth cone; GO:0032582 : P:negative regulation of gene-specific transc...
P29966	MARCKS		Myristoylated alanine-rich C-kinase substrate / MARCKS / Protein kinase C substrate, 80 kDa protein, light chain / PKCSL / 80K-L protein		Cytoplasm, cytoskeleton (Probable). Membrane; Lipid-anchor (By similarity).			MARCKS is the most prominent cellular substrate for protein kinase C. This protein binds calmodulin, actin, and synapsin. MARCKS is a filamentous (F) actin cross-linking protein.			9.99e-15	70.3	41.9	31535.9	11 (11 0 0 0 0)	GO:0005516 : F:calmodulin binding; GO:0015629 : C:actin cytoskeleton; GO:0016020 : C:membrane; GO:0051015 : F:actin filament binding
Q96QV6	HIST1H2AA		Histone H2A type 1-A / Histone H2A/r		Nucleus. Chromosome.			Core component of nucleosome. Nucleosomes wrap and compact DNA into chromatin, limiting DNA accessibility to the cellular machineries which require DNA as a template. Histones thereby play a central role in transcription regulation, DNA repair, DNA replication and chromosomal stability. DNA accessibility is regulated via a complex set of post-translational modifications of histones, also called h…			5.91e-12	70.29	24.4	14224.9	184 (182 2 0 0 0)	GO:0000786 : C:nucleosome; GO:0003677 : F:DNA binding; GO:0005634 : C:nucleus; GO:0006334 : P:nucleosome assembly
P09874	PARP1		Poly [ADP-ribose] polymerase 1 / PARP-1 / 2.4.2.30 / NAD(+) ADP-ribosyltransferase 1 / ADPRT 1 / Poly[ADP-ribose] synthetase 1		Nucleus.			Involved in the base excision repair (BER) pathway, by catalyzing the poly(ADP-ribosyl)ation of a limited number of acceptor proteins involved in chromatin architecture and in DNA metabolism. This modification follows DNA damages and appears as an obligatory step in a detection/signaling pathway leading to the reparation of DNA strand breaks. Mediates the poly(ADP- ribosyl)ation of APLF and CHFR.…			1.52e-08	70.24	9.7	113012	9 (9 0 0 0 0)	GO:0003677 : F:DNA binding; GO:0003950 : F:NAD+ ADP-ribosyltransferase activity; GO:0005635 : C:nuclear envelope; GO:0005667 : C:transcription factor complex; GO:0005730 : C:nucleolus; GO:0006366 : P:transcription from RNA polymerase II promoter; GO:0006471 : P:protein amino acid ADP-ribosylation; GO:0008134 : F:transcription factor binding; GO:0008270 : F:zinc ion binding; GO:0032869 : P:cellula…
P16401	HIST1H1B		Histone H1.5 / Histone H1a		Nucleus. Chromosome.			Histones H1 are necessary for the condensation of nucleosome chains into higher order structures.			2.19e-06	70.21	22.1	22566.5	10 (10 0 0 0 0)	GO:0000786 : C:nucleosome; GO:0003677 : F:DNA binding; GO:0005634 : C:nucleus; GO:0006334 : P:nucleosome assembly
P06733	ENO1		Alpha-enolase / 4.2.1.11 / 2-phospho-D-glycerate hydro-lyase / Non-neural enolase / NNE / Enolase 1 / Phosphopyruvate hydratase / C-myc promoter-binding protein / MBP-1 / MPB-1 / Plasminogen-binding protein		Isoform MBP-1			MBP1 binds to the myc promoter and acts as a transcriptional repressor. May be a tumor suppressor.		The alpha/alpha homodimer is expressed in embryo and in most adult tissues. The alpha/beta heterodimer and the beta/beta homodimer are found in striated muscle, and the alpha/gamma heterodimer and the gamma/gamma homodimer in neurons.	5.57e-11	68.3	22.8	47139.4	13 (11 2 0 0 0)	GO:0000015 : C:phosphopyruvate hydratase complex; GO:0000122 : P:negative regulation of transcription from R...; GO:0000287 : F:magnesium ion binding; GO:0003700 : F:transcription factor activity; GO:0003714 : F:transcription corepressor activity; GO:0004252 : F:serine-type endopeptidase activity; GO:0004634 : F:phosphopyruvate hydratase activity; GO:0005634 : C:nucleus; GO:0005886 : C:plasma mem…
P11021	HSPA5		78 kDa glucose-regulated protein / GRP-78 / Heat shock 70 kDa protein 5 / Immunoglobulin heavy chain-binding protein / BiP / Endoplasmic reticulum lumenal Ca(2+)-binding protein grp78		Endoplasmic reticulum lumen. Melanosome. Note=Identified by mass spectrometry in melanosome fractions from stage I to stage IV.			Probably plays a role in facilitating the assembly of multimeric protein complexes inside the ER.			1.45e-09	68.24	14.2	72288.5	14 (12 2 0 0 0)	GO:0005509 : F:calcium ion binding; GO:0005524 : F:ATP binding; GO:0005634 : C:nucleus; GO:0005788 : C:endoplasmic reticulum lumen; GO:0005793 : C:ER-Golgi intermediate compartment; GO:0006916 : P:anti-apoptosis; GO:0009986 : C:cell surface; GO:0030176 : C:integral to endoplasmic reticulum membrane; GO:0030433 : P:ER-associated protein catabolic process; GO:0030674 : F:protein binding, bridging; …
P01023	A2M		Alpha-2-macroglobulin / Alpha-2-M / C3 and PZP-like alpha-2-macroglobulin domain-containing protein 5		Secreted.			Is able to inhibit all four classes of proteinases by a unique ´trapping´ mechanism. This protein has a peptide stretch, called the ´bait region´ which contains specific cleavage sites for different proteinases. When a proteinase cleaves the bait region, a conformational change is induced in the protein which traps the proteinase. The entrapped enzyme remains active against low molecular weight s…		Secreted in plasma.	1.54e-06	66.2	3.8	163187	10 (9 0 1 0 0)	GO:0001869 : P:negative regulation of complement activatio...; GO:0004867 : F:serine-type endopeptidase inhibitor activity; GO:0005615 : C:extracellular space; GO:0019899 : F:enzyme binding; GO:0019959 : F:interleukin-8 binding; GO:0019966 : F:interleukin-1 binding; GO:0031093 : C:platelet alpha granule lumen; GO:0043120 : F:tumor necrosis factor binding				Glycosilation: 55 55 N-linked ; 70 70 N-linked ; 247 247 N-linked ; 396 396 N-linked ; 410 410 N-linked ; 869 869 N-linked ; 991 991 N-linked ; 1424 1424 N-linked
P35527	KRT9		Keratin, type I cytoskeletal 9 / Cytokeratin-9 / CK-9 / Keratin-9 / K9					May serve an important special function either in the mature palmar and plantar skin tissue or in the morphogenetic program of the formation of these tissues. Plays a role in keratin filament assembly.		Expressed in the terminally differentiated epidermis of palms and soles.	4.44e-16	60.3	20.9	62026.7	9 (9 0 0 0 0)	GO:0005200 : F:structural constituent of cytoskeleton; GO:0005515 : F:protein binding; GO:0043588 : P:skin development; GO:0045109 : P:intermediate filament organization
O00451	GFRA2		GDNF family receptor alpha-2 / GFR-alpha-2 / GDNF receptor alpha-2 / GDNFR-alpha-2 / Neurturin receptor alpha / NRTNR-alpha / NTNR-alpha / TGF-beta-related neurotrophic factor receptor 2 / GDNF receptor beta / GDNFR-beta / RET ligand 2		Cell membrane; Lipid-anchor, GPI-anchor (By similarity).			Receptor for neurturin. Mediates the NRTN-induced autophosphorylation and activation of the RET receptor. Also able to mediate GDNF signaling through the RET tyrosine kinase receptor.		Isoform 1 is found in both brain and placenta.	9.51e-12	60.26	17	51510	8 (8 0 0 0 0)	GO:0005886 : C:plasma membrane; GO:0007169 : P:transmembrane receptor protein tyrosine kin...; GO:0016167 : F:glial cell line-derived neurotrophic factor...; GO:0019898 : C:extrinsic to membrane; GO:0031225 : C:anchored to membrane				Glycosilation: 52 52 N-linked (GlcNAc...) ; 357 357 N-linked (GlcNAc...) ; 413 413 N-linked (GlcNAc...)
P14625	HSP90B1		Endoplasmin / Heat shock protein 90 kDa beta member 1 / 94 kDa glucose-regulated protein / GRP-94 / gp96 homolog / Tumor rejection antigen 1		Endoplasmic reticulum lumen. Melanosome. Note=Identified by mass spectrometry in melanosome fractions from stage I to stage IV.			Molecular chaperone that functions in the processing and transport of secreted proteins. Functions in endoplasmic reticulum associated degradation (ERAD). Has ATPase activity.			5.67e-09	60.25	9.5	92411.2	10 (10 0 0 0 0)	GO:0001666 : P:response to hypoxia; GO:0003723 : F:RNA binding; GO:0005509 : F:calcium ion binding; GO:0005524 : F:ATP binding; GO:0005788 : C:endoplasmic reticulum lumen; GO:0005789 : C:endoplasmic reticulum membrane; GO:0005792 : C:microsome; GO:0005829 : C:cytosol; GO:0006457 : P:protein folding; GO:0006916 : P:anti-apoptosis; GO:0015031 : P:protein transport; GO:0030433 : P:ER-associated prot…				Glycosilation: 62 62 N-linked ; 107 107 N-linked ; 217 217 N-linked ; 445 445 N-linked ; 481 481 N-linked (GlcNAc...) ; 502 502 N-linked (GlcNAc...)
P34931	HSPA1L		Heat shock 70 kDa protein 1-like / Heat shock 70 kDa protein 1L / Heat shock 70 kDa protein 1-Hom / HSP70-Hom					In cooperation with other chaperones, Hsp70s stabilize preexistent proteins against aggregation and mediate the folding of newly translated polypeptides in the cytosol as well as within organelles. These chaperones participate in all these processes through their ability to recognize nonnative conformations of other proteins. They bind extended peptide segments with a net hydrophobic character ex…		Expressed in spermatids.	7.51e-08	60.25	12.3	70331.4	15 (15 0 0 0 0)	GO:0005515 : F:protein binding; GO:0005524 : F:ATP binding; GO:0006986 : P:response to unfolded protein
P27797	CALR		Calreticulin / CRP55 / Calregulin / HACBP / Endoplasmic reticulum resident protein 60 / ERp60 / grp60		Endoplasmic reticulum lumen. Cytoplasm, cytosol. Secreted, extracellular space, extracellular matrix. Cell surface. Note=Also found in cell surface (T cells), cytosol and extracellular matrix. Associated with the lytic granules in the cytolytic T-lymphocytes.			Molecular calcium binding chaperone promoting folding, oligomeric assembly and quality control in the ER via the calreticulin/calnexin cycle. This lectin interacts transiently with almost all of the monoglucosylated glycoproteins that are synthesized in the ER. Interacts with the DNA-binding domain of NR3C1 and mediates its nuclear export.			1.01e-09	60.24	12.2	48111.9	10 (10 0 0 0 0)	GO:0000122 : P:negative regulation of transcription from R...; GO:0001849 : F:complement component C1q binding; GO:0002502 : P:peptide antigen assembly with MHC class I p...; GO:0003677 : F:DNA binding; GO:0003729 : F:mRNA binding; GO:0005178 : F:integrin binding; GO:0005509 : F:calcium ion binding; GO:0005529 : F:sugar binding; GO:0005578 : C:proteinaceous extracellular matrix; GO:0005634 : C:nu…				Glycosilation: 344 344 N-linked
Q02878	RPL6		60S ribosomal protein L6 / Tax-responsive enhancer element-binding protein 107 / TaxREB107 / Neoplasm-related protein C140					Specifically binds to domain C of the Tax-responsive enhancer element in the long terminal repeat of HTLV-I.			6.01e-09	60.23	19.4	32707.6	11 (11 0 0 0 0)	GO:0003677 : F:DNA binding; GO:0003723 : F:RNA binding; GO:0003735 : F:structural constituent of ribosome; GO:0006355 : P:regulation of cellular transcription, DNA-d...; GO:0006414 : P:translational elongation; GO:0022625 : C:cytosolic large ribosomal subunit
P12956	XRCC6		ATP-dependent DNA helicase 2 subunit 1 / 3.6.1.- / ATP-dependent DNA helicase II 70 kDa subunit / Lupus Ku autoantigen protein p70 / Ku70 / 70 kDa subunit of Ku antigen / Thyroid-lupus autoantigen / TLAA / CTC box-binding factor 75 kDa subunit / CTCBF / CTC75 / DNA repair protein XRCC6		Nucleus.			Single stranded DNA-dependent ATP-dependent helicase. Has a role in chromosome translocation. The DNA helicase II complex binds preferentially to fork-like ends of double-stranded DNA in a cell cycle-dependent manner. It works in the 3´-5´ direction. Binding to DNA may be mediated by p70. Involved in DNA nonhomologous end joining (NHEJ) required for double-strand break repair and V(D)J recombinat…			2.05e-09	60.23	13.3	69799.2	10 (10 0 0 0 0)	GO:0000723 : P:telomere maintenance; GO:0000783 : C:nuclear telomere cap complex; GO:0003690 : F:double-stranded DNA binding; GO:0004003 : F:ATP-dependent DNA helicase activity; GO:0005524 : F:ATP binding; GO:0005624 : C:membrane fraction; GO:0005667 : C:transcription factor complex; GO:0005958 : C:DNA-dependent protein kinase-DNA ligase 4 c...; GO:0006266 : P:DNA ligation; GO:0006303 : P:double-…
P50990	CCT8		T-complex protein 1 subunit theta / TCP-1-theta / CCT-theta / Renal carcinoma antigen NY-REN-15		Cytoplasm. Cytoplasm, cytoskeleton, centrosome.			Molecular chaperone; assists the folding of proteins upon ATP hydrolysis. As part of the BBS/CCT complex may play a role in the assembly of BBSome, a complex involved in ciliogenesis regulating transports vesicles to the cilia. Known to play a role, in vitro, in the folding of actin and tubulin.			1.07e-07	60.22	12.6	59582.6	7 (7 0 0 0 0)	GO:0005524 : F:ATP binding; GO:0005815 : C:microtubule organizing center; GO:0005829 : C:cytosol; GO:0016235 : C:aggresome; GO:0042623 : F:ATPase activity, coupled; GO:0045111 : C:intermediate filament cytoskeleton; GO:0051082 : F:unfolded protein binding; GO:0051084 : P:´de novo´ posttranslational protein folding
P35580	MYH10		Myosin-10 / Cellular myosin heavy chain, type B / Myosin heavy chain 10 / Myosin heavy chain, non-muscle IIb / Non-muscle myosin heavy chain B / NMMHC-B / Non-muscle myosin heavy chain IIb / NMMHC II-b / NMMHC-IIB					Cellular myosin that appears to play a role in cytokinesis, cell shape, and specialized functions such as secretion and capping.		Isoform 1 is expressed in cerebellum and spinal chord. Isoform 2 is expressed in cerebrum and retina. Isoform 3 is expressed in the cerebrum and to a much lower extent in cerebellum.	2.52e-07	58.27	4	228857	8 (7 1 0 0 0)	GO:0000146 : F:microfilament motor activity; GO:0000281 : P:cytokinesis after mitosis; GO:0001725 : C:stress fiber; GO:0005516 : F:calmodulin binding; GO:0005524 : F:ATP binding; GO:0005938 : C:cell cortex; GO:0007411 : P:axon guidance; GO:0008360 : P:regulation of cell shape; GO:0016459 : C:myosin complex; GO:0030048 : P:actin filament-based movement; GO:0030496 : C:midbody; GO:0030898 : F:actin…
P62424	RPL7A		60S ribosomal protein L7a / Surfeit locus protein 3 / PLA-X polypeptide								7.67e-11	58.25	21.8	29977	11 (10 1 0 0 0)	GO:0003723 : F:RNA binding; GO:0003735 : F:structural constituent of ribosome; GO:0005624 : C:membrane fraction; GO:0006414 : P:translational elongation; GO:0022625 : C:cytosolic large ribosomal subunit; GO:0042254 : P:ribosome biogenesis; GO:0042788 : C:polysomal ribosome
Q14204	DYNC1H1		Cytoplasmic dynein 1 heavy chain 1 / Cytoplasmic dynein heavy chain 1 / Dynein heavy chain, cytosolic		Cytoplasm.			Cytoplasmic dynein acts as a motor for the intracellular retrograde motility of vesicles and organelles along microtubules. Dynein has ATPase activity; the force-producing power stroke is thought to occur on release of ADP.			6.53e-11	56.23	2.6	532072	8 (6 0 0 1 1)	GO:0003777 : F:microtubule motor activity; GO:0005515 : F:protein binding; GO:0005524 : F:ATP binding; GO:0005794 : C:Golgi apparatus; GO:0005829 : C:cytosol; GO:0005868 : C:cytoplasmic dynein complex; GO:0005874 : C:microtubule; GO:0007018 : P:microtubule-based movement; GO:0007052 : P:mitotic spindle organization; GO:0042623 : F:ATPase activity, coupled
P35908	KRT2		Keratin, type II cytoskeletal 2 epidermal / Cytokeratin-2e / CK-2e / Keratin-2e / K2e / Type-II keratin Kb2 / Keratin-2 epidermis / Epithelial keratin-2e					Probably contributes to terminal cornification. Associated with keratinocyte activation, proliferation and keratinization.		Expressed in the upper spinous and granular suprabasal layers of normal adult epidermal tissues from most body sites including thigh, breast nipple, foot sole, penile shaft and axilla. Not present in foreskin, squamous metaplasias and carcinomas. Expression in hypertrophic and keloid scars begins in the deepest suprabasal layer. Weakly expressed in normal gingiva and tongue, however expression is…	7.82e-06	54.25	8.9	65393.2	8 (4 3 1 0 0)	GO:0005200 : F:structural constituent of cytoskeleton; GO:0005515 : F:protein binding; GO:0005737 : C:cytoplasm; GO:0031424 : P:keratinization; GO:0032980 : P:keratinocyte activation; GO:0043616 : P:keratinocyte proliferation; GO:0045095 : C:keratin filament; GO:0051546 : P:keratinocyte migration
P12259	F5		Coagulation factor V / Activated protein C cofactor / Proaccelerin, labile factor / Coagulation factor V heavy chain / Coagulation factor V light chain		Secreted (By similarity).			Central regulator of hemostasis. It serves as a critical cofactor for the prothrombinase activity of factor Xa that results in the activation of prothrombin to thrombin.		Plasma.	7.52e-08	52.27	4.2	251544	10 (9 0 0 0 1)	GO:0002576 : P:platelet degranulation; GO:0005507 : F:copper ion binding; GO:0005576 : C:extracellular region; GO:0005886 : C:plasma membrane; GO:0007155 : P:cell adhesion; GO:0016491 : F:oxidoreductase activity; GO:0030168 : P:platelet activation; GO:0031093 : C:platelet alpha granule lumen; GO:0055114 : P:oxidation reduction				Glycosilation: 51 51 N-linked (GlcNAc...) ; 55 55 N-linked (GlcNAc...) ; 239 239 N-linked (GlcNAc...) ; 297 297 N-linked ; 382 382 N-linked (GlcNAc...) ; 460 460 N-linked ; 468 468 N-linked (GlcNAc...) ; 554 554 N-linked (GlcNAc...) ; 741 741 N-linked (GlcNAc...) ; 752 752 N-linked (GlcNAc...) ; 760 760 N-linked (GlcNAc...) ; 776 776 N-linked (GlcNAc...) ; 782 782 N-linked (GlcNAc...) ; 821 821 N…
P62937	PPIA		Peptidyl-prolyl cis-trans isomerase A / PPIase A / 5.2.1.8 / Rotamase A / Cyclophilin A / Cyclosporin A-binding protein		Cytoplasm.			PPIases accelerate the folding of proteins. It catalyzes the cis-trans isomerization of proline imidic peptide bonds in oligopeptides.			3.96e-11	50.32	39.4	18000.9	13 (13 0 0 0 0)	GO:0003755 : F:peptidyl-prolyl cis-trans isomerase activity; GO:0005576 : C:extracellular region; GO:0005634 : C:nucleus; GO:0005829 : C:cytosol; GO:0006457 : P:protein folding; GO:0019047 : P:provirus integration; GO:0019059 : P:initiation of viral infection; GO:0042277 : F:peptide binding; GO:0044419 : P:interspecies interaction between organisms; GO:0045069 : P:regulation of viral genome repli…
P05387	RPLP2		60S acidic ribosomal protein P2 / Renal carcinoma antigen NY-REN-44					Plays an important role in the elongation step of protein synthesis.			1.42e-11	50.3	70.4	11657.9	16 (16 0 0 0 0)	GO:0003723 : F:RNA binding; GO:0003735 : F:structural constituent of ribosome; GO:0006414 : P:translational elongation; GO:0022625 : C:cytosolic large ribosomal subunit
P63104	YWHAZ		14-3-3 protein zeta/delta / Protein kinase C inhibitor protein 1 / KCIP-1		Cytoplasm. Melanosome. Note=Located to stage I to stage IV melanosomes.			Adapter protein implicated in the regulation of a large spectrum of both general and specialized signaling pathway. Binds to a large number of partners, usually by recognition of a phosphoserine or phosphothreonine motif. Binding generally results in the modulation of the activity of the binding partner.			5.58e-10	50.28	30.6	27727.7	7 (7 0 0 0 0)	GO:0006916 : P:anti-apoptosis; GO:0007165 : P:signal transduction; GO:0008134 : F:transcription factor binding; GO:0042470 : C:melanosome
P21741	MDK		Midkine / MK / Amphiregulin-associated protein / ARAP / Midgestation and kidney protein / Neurite outgrowth-promoting factor 2 / Neurite outgrowth-promoting protein		Secreted.			Has heparin binding activity, and growth promoting activity. Involved in neointima formation after arterial injury, possibly by mediating leukocyte recruitment. Also involved in early fetal adrenal gland development (By similarity).			6.99e-14	50.28	32.9	15575	13 (13 0 0 0 0)	GO:0005576 : C:extracellular region; GO:0007165 : P:signal transduction; GO:0007399 : P:nervous system development; GO:0008083 : F:growth factor activity; GO:0008201 : F:heparin binding; GO:0009611 : P:response to wounding; GO:0030154 : P:cell differentiation; GO:0030325 : P:adrenal gland development; GO:0051781 : P:positive regulation of cell division
P62241	RPS8		40S ribosomal protein S8		Cytoplasm. Note=Localized in cytoplasmic mRNP granules containing untranslated mRNAs.						2.47e-09	50.25	31.7	24190.2	8 (8 0 0 0 0)	GO:0003735 : F:structural constituent of ribosome; GO:0005515 : F:protein binding; GO:0006414 : P:translational elongation; GO:0022627 : C:cytosolic small ribosomal subunit
P00734	F2		Prothrombin / 3.4.21.5 / Coagulation factor II / Activation peptide fragment 1 / Activation peptide fragment 2 / Thrombin light chain / Thrombin heavy chain		Secreted, extracellular space.			Thrombin, which cleaves bonds after Arg and Lys, converts fibrinogen to fibrin and activates factors V, VII, VIII, XIII, and, in complex with thrombomodulin, protein C. Functions in blood homeostasis, inflammation and wound healing.		Expressed by the liver and secreted in plasma.	2.26e-10	50.23	6.4	69992.2	9 (9 0 0 0 0)	GO:0001934 : P:positive regulation of protein amino acid p...; GO:0004252 : F:serine-type endopeptidase activity; GO:0005102 : F:receptor binding; GO:0005509 : F:calcium ion binding; GO:0005615 : C:extracellular space; GO:0005625 : C:soluble fraction; GO:0005886 : C:plasma membrane; GO:0006508 : P:proteolysis; GO:0006919 : P:activation of caspase activity; GO:0006953 : P:acute-phase response; GO:…				Glycosilation: 121 121 N-linked ; 143 143 N-linked ; 416 416 N-linked
Q9H7P6	FAM125B		Multivesicular body subunit 12B / ESCRT-I complex subunit MVB12B / Protein FAM125B		Endosome (Probable). Late endosome membrane; Peripheral membrane protein (Probable).			Component of the ESCRT-I complex, a regulator of vesicular trafficking process. Required for the sorting of endocytic ubiquitinated cargos into multivesicular bodies.			3.1e-06	50.21	28.8	35596.8	7 (7 0 0 0 0)	GO:0015031 : P:protein transport; GO:0031902 : C:late endosome membrane
P55072	VCP		Transitional endoplasmic reticulum ATPase / TER ATPase / 15S Mg(2+)-ATPase p97 subunit / Valosin-containing protein / VCP		Cytoplasm, cytosol. Nucleus. Note=Present in the neuronal hyaline inclusion bodies specifically found in motor neurons from amyotrophic lateral sclerosis patients. Present in the Lewy bodies specifically found in neurons from Parkinson disease patients.			Necessary for the fragmentation of Golgi stacks during mitosis and for their reassembly after mitosis. Involved in the formation of the transitional endoplasmic reticulum (tER). The transfer of membranes from the endoplasmic reticulum to the Golgi apparatus occurs via 50-70 nm transition vesicles which derive from part-rough, part-smooth transitional elements of the endoplasmic reticulum (tER). V…			2.28e-05	50.2	9.1	89265.9	7 (7 0 0 0 0)	GO:0000502 : C:proteasome complex; GO:0005524 : F:ATP binding; GO:0005634 : C:nucleus; GO:0005783 : C:endoplasmic reticulum; GO:0005792 : C:microsome; GO:0005829 : C:cytosol; GO:0006302 : P:double-strand break repair; GO:0006919 : P:activation of caspase activity; GO:0008289 : F:lipid binding; GO:0016567 : P:protein ubiquitination; GO:0016887 : F:ATPase activity; GO:0019903 : F:protein phosphatas…
P18124	RPL7		60S ribosomal protein L7					Binds to G-rich structures in 28S rRNA and in mRNAs. Plays a regulatory role in the translation apparatus; inhibits cell-free translation of mRNAs.			2.06e-05	50.17	14.9	29207.2	7 (7 0 0 0 0)	GO:0003677 : F:DNA binding; GO:0003729 : F:mRNA binding; GO:0003735 : F:structural constituent of ribosome; GO:0006364 : P:rRNA processing; GO:0006414 : P:translational elongation; GO:0022625 : C:cytosolic large ribosomal subunit; GO:0030528 : F:transcription regulator activity; GO:0042273 : P:ribosomal large subunit biogenesis; GO:0042803 : F:protein homodimerization activity
P31689	DNAJA1		DnaJ homolog subfamily A member 1 / Heat shock 40 kDa protein 4 / DnaJ protein homolog 2 / Human DnaJ protein 2 / hDj-2 / Heat shock protein J2 / HSJ-2 / HSDJ		Membrane; Lipid-anchor (Potential).			Co-chaperone of Hsc70. Seems to play a role in protein import into mitochondria.			1.83e-06	48.28	18.6	44839.5	6 (5 1 0 0 0)	GO:0006457 : P:protein folding; GO:0006986 : P:response to unfolded protein; GO:0008270 : F:zinc ion binding; GO:0016020 : C:membrane; GO:0031072 : F:heat shock protein binding; GO:0050750 : F:low-density lipoprotein receptor binding; GO:0051082 : F:unfolded protein binding
P07900	HSP90AA1		Heat shock protein HSP 90-alpha / Heat shock 86 kDa / HSP 86 / HSP86 / Renal carcinoma antigen NY-REN-38		Cytoplasm. Melanosome. Note=Identified by mass spectrometry in melanosome fractions from stage I to stage IV.			Molecular chaperone. Has ATPase activity (By similarity).			1.32e-11	48.24	8.5	84606.7	10 (9 1 0 0 0)	GO:0005524 : F:ATP binding; GO:0005829 : C:cytosol; GO:0006839 : P:mitochondrial transport; GO:0006986 : P:response to unfolded protein; GO:0007165 : P:signal transduction; GO:0030235 : F:nitric-oxide synthase regulator activity; GO:0030911 : F:TPR domain binding; GO:0034619 : P:cellular chaperone-mediated protein complex...; GO:0042026 : P:protein refolding; GO:0042470 : C:melanosome; GO:0042803…
P62834	RAP1A		Ras-related protein Rap-1A / C21KG / G-22K / GTP-binding protein smg p21A / Ras-related protein Krev-1		Cell membrane; Lipid-anchor.			Induces morphological reversion of a cell line transformed by a Ras oncogene. Counteracts the mitogenic function of Ras, at least partly because it can interact with Ras GAPs and RAF in a competitive manner.			2.68e-07	48.24	26.1	20973.7	10 (9 1 0 0 0)	GO:0000186 : P:activation of MAPKK activity; GO:0003924 : F:GTPase activity; GO:0005525 : F:GTP binding; GO:0005829 : C:cytosol; GO:0005886 : C:plasma membrane; GO:0006112 : P:energy reserve metabolic process; GO:0007596 : P:blood coagulation; GO:0048011 : P:nerve growth factor receptor signaling pathway; GO:0050796 : P:regulation of insulin secretion
P00558	PGK1		Phosphoglycerate kinase 1 / 2.7.2.3 / Primer recognition protein 2 / PRP 2 / Cell migration-inducing gene 10 protein		Cytoplasm.			In addition to its role as a glycolytic enzyme, it seems that PGK-1 acts as a polymerase alpha cofactor protein (primer recognition protein).			1.88e-10	46.23	15.8	44586.2	9 (6 1 1 1 0)	GO:0004618 : F:phosphoglycerate kinase activity; GO:0005524 : F:ATP binding; GO:0005737 : C:cytoplasm; GO:0006096 : P:glycolysis; GO:0016310 : P:phosphorylation
Q58FF8	HSP90AB2P		Putative heat shock protein HSP 90-beta 2 / Heat shock protein 90-beta b / Heat shock protein 90Bb		Cytoplasm (By similarity).			Molecular chaperone. Has ATPase activity (By similarity).			5.64e-09	46.22	9.7	44321.1	5 (3 2 0 0 0)	GO:0005524 : F:ATP binding; GO:0005737 : C:cytoplasm; GO:0006457 : P:protein folding; GO:0006950 : P:response to stress; GO:0051082 : F:unfolded protein binding
P69905	HBA2		Hemoglobin subunit alpha / Alpha-globin / Hemoglobin alpha chain					Involved in oxygen transport from the lung to the various peripheral tissues.		Red blood cells.	8.76e-12	44.22	21.1	15247.9	21 (20 0 0 1 0)	GO:0005344 : F:oxygen transporter activity; GO:0005515 : F:protein binding; GO:0005833 : C:hemoglobin complex; GO:0010942 : P:positive regulation of cell death; GO:0019825 : F:oxygen binding; GO:0020037 : F:heme binding; GO:0022627 : C:cytosolic small ribosomal subunit; GO:0042744 : P:hydrogen peroxide catabolic process; GO:0051291 : P:protein heterooligomerization				Glycosilation: 8 8 N-linked (Glc) ; 17 17 N-linked (Glc) ; 41 41 N-linked (Glc) ; 62 62 N-linked (Glc)
Q13509	TUBB3		Tubulin beta-3 chain / Tubulin beta-III / Tubulin beta-4 chain					Tubulin is the major constituent of microtubules. It binds two moles of GTP, one at an exchangeable site on the beta chain and one at a non-exchangeable site on the alpha-chain. TUBB3 plays a critical role in proper axon guidance and mantainance.		Expression is primarily restricted to central and peripheral nervous system.	1e-30	40.33	17.1	50400.3	7 (7 0 0 0 0)	GO:0003924 : F:GTPase activity; GO:0005198 : F:structural molecule activity; GO:0005525 : F:GTP binding; GO:0005874 : C:microtubule; GO:0007018 : P:microtubule-based movement; GO:0007411 : P:axon guidance; GO:0051258 : P:protein polymerization
P62136	PPP1CA		Serine/threonine-protein phosphatase PP1-alpha catalytic subunit / PP-1A / 3.1.3.16		Cytoplasm. Nucleus. Nucleus, nucleoplasm. Nucleus, nucleolus. Note=Primarily nuclear and largely excluded from the nucleolus. Highly mobile in cells and can be relocalized through interaction with targeting subunits. NOM1 plays a role in targeting this protein to the nucleolus. In the presence of PPP1R8 relocalizes from the nucleus to nuclear speckles.			Protein phosphatase 1 (PP1) is essential for cell division, and participates in the regulation of glycogen metabolism, muscle contractility and protein synthesis. Involved in regulation of ionic conductances and long-term synaptic plasticity. May play an important role in dephosphorylating substrates such as the postsynaptic density-associated Ca(2+)/calmodulin dependent protein kinase II. Compon…			1.02e-09	40.26	16.4	37487.8	9 (9 0 0 0 0)	GO:0004722 : F:protein serine/threonine phosphatase activity; GO:0005515 : F:protein binding; GO:0005730 : C:nucleolus; GO:0005829 : C:cytosol; GO:0005977 : P:glycogen metabolic process; GO:0006470 : P:protein amino acid dephosphorylation; GO:0007049 : P:cell cycle; GO:0008599 : F:protein phosphatase type 1 regulator activity; GO:0019433 : P:triglyceride catabolic process; GO:0046872 : F:metal io…
P48643	CCT5		T-complex protein 1 subunit epsilon / TCP-1-epsilon / CCT-epsilon		Cytoplasm. Cytoplasm, cytoskeleton, centrosome.			Molecular chaperone; assists the folding of proteins upon ATP hydrolysis. As part of the BBS/CCT complex may play a role in the assembly of BBSome, a complex involved in ciliogenesis regulating transports vesicles to the cilia. Known to play a role, in vitro, in the folding of actin and tubulin.			2.33e-14	40.26	10.7	59632.9	6 (6 0 0 0 0)	GO:0005524 : F:ATP binding; GO:0005730 : C:nucleolus; GO:0006457 : P:protein folding; GO:0009615 : P:response to virus; GO:0051082 : F:unfolded protein binding
P62873	GNB1		Guanine nucleotide-binding protein G(I)/G(S)/G(T) subunit beta-1 / Transducin beta chain 1					Guanine nucleotide-binding proteins (G proteins) are involved as a modulator or transducer in various transmembrane signaling systems. The beta and gamma chains are required for the GTPase activity, for replacement of GDP by GTP, and for G protein- effector interaction.			6.97e-11	40.25	19.4	37353	4 (4 0 0 0 0)	GO:0003924 : F:GTPase activity; GO:0004871 : F:signal transducer activity; GO:0005834 : C:heterotrimeric G-protein complex; GO:0007213 : P:muscarinic acetylcholine receptor signaling...; GO:0007265 : P:Ras protein signal transduction; GO:0009755 : P:hormone-mediated signaling pathway
Q969P0	IGSF8	CD316	Immunoglobulin superfamily member 8 / IgSF8 / CD81 partner 3 / Glu-Trp-Ile EWI motif-containing protein 2 / EWI-2 / Keratinocytes-associated transmembrane protein 4 / KCT-4 / LIR-D1 / CD316		Membrane; Single-pass membrane protein (Potential).			May play a key role in diverse functions ascribed to CD81 and CD9 such as oocytes fertilization or hepatitis C virus function. May regulate proliferation and differentiation of keratinocytes. May be a negative regulator of cell motility: suppresses T-cell mobility coordinately with CD81, associates with CD82 to suppress prostate cancer cell migration, regulates epidermoid cell reaggregation and m…		Expressed in brain, kidney, testis, liver and placenta with moderate expression in all other tissues. Detected on a majority of B-cells, T-cells, and natural killer cells but not on monocytes, polynuclear cells and platelets.	3.2e-09	40.24	7.2	64993.6	7 (7 0 0 0 0)	GO:0005515 : F:protein binding; GO:0006928 : P:cellular component movement; GO:0007338 : P:single fertilization; GO:0007399 : P:nervous system development; GO:0007519 : P:skeletal muscle tissue development; GO:0008283 : P:cell proliferation; GO:0016021 : C:integral to membrane		TRANSMEM: 580 600		Glycosilation: 50 50 N-linked (GlcNAc...) ; 327 327 N-linked ; 463 463 N-linked
Q14697	GANAB		Neutral alpha-glucosidase AB / 3.2.1.84 / Glucosidase II subunit alpha / Alpha-glucosidase 2		Endoplasmic reticulum (By similarity). Golgi apparatus (By similarity). Melanosome. Note=Identified by mass spectrometry in melanosome fractions from stage I to stage IV.			Cleaves sequentially the 2 innermost alpha-1,3-linked glucose residues from the Glc(2)Man(9)GlcNAc(2) oligosaccharide precursor of immature glycoproteins.		Detected in placenta.	5.56e-07	40.24	6.6	106807	7 (7 0 0 0 0)	GO:0005515 : F:protein binding; GO:0005783 : C:endoplasmic reticulum; GO:0005794 : C:Golgi apparatus; GO:0005975 : P:carbohydrate metabolic process; GO:0033919 : F:glucan 1,3-alpha-glucosidase activity; GO:0042470 : C:melanosome				Glycosilation: 97 97 N-linked
Q8IWU5	SULF2		Extracellular sulfatase Sulf-2 / hSulf-2 / 3.1.6.-		Endoplasmic reticulum (By similarity). Golgi apparatus, Golgi stack (By similarity). Cell surface (By similarity). Note=Also localized on the cell surface (By similarity).			Exhibits arylsulfatase activity and highly specific endoglucosamine-6-sulfatase activity. It can remove sulfate from the C-6 position of glucosamine within specific subregions of intact heparin.		Expressed at highest levels in the ovary, skeletal muscle, stomach, brain, uterus, heart, kidney and placenta.	3.66e-12	40.24	5.5	100390	5 (5 0 0 0 0)	GO:0004065 : F:arylsulfatase activity; GO:0005509 : F:calcium ion binding; GO:0005615 : C:extracellular space; GO:0005783 : C:endoplasmic reticulum; GO:0005795 : C:Golgi stack; GO:0009986 : C:cell surface; GO:0030201 : P:heparan sulfate proteoglycan metabolic process				Glycosilation: 65 65 N-linked (GlcNAc...) ; 112 112 N-linked (GlcNAc...) ; 132 132 N-linked (GlcNAc...) ; 149 149 N-linked (GlcNAc...) ; 171 171 N-linked (GlcNAc...) ; 198 198 N-linked ; 241 241 N-linked (GlcNAc...) ; 561 561 N-linked (GlcNAc...) ; 608 608 N-linked (GlcNAc...) ; 717 717 N-linked (GlcNAc...) ; 754 754 N-linked (GlcNAc...) ; 764 764 N-linked (GlcNAc...)
P61586	RHOA		Transforming protein RhoA / Rho cDNA clone 12 / h12		Cell membrane; Lipid-anchor; Cytoplasmic side. Cytoplasm, cytoskeleton.			Regulates a signal transduction pathway linking plasma membrane receptors to the assembly of focal adhesions and actin stress fibers. Serves as a target for the yopT cysteine peptidase from Yersinia pestis, vector of the plague, and Yersinia pseudotuberculosis, which causes gastrointestinal disorders. May be an activator of PLCE1. Activated by ARHGEF2, which promotes the exchange of GDP for GTP. …			1.73e-07	40.24	19.7	21754.1	6 (6 0 0 0 0)	GO:0003924 : F:GTPase activity; GO:0005525 : F:GTP binding; GO:0005829 : C:cytosol; GO:0005856 : C:cytoskeleton; GO:0005886 : C:plasma membrane; GO:0007266 : P:Rho protein signal transduction; GO:0007411 : P:axon guidance; GO:0017022 : F:myosin binding; GO:0030168 : P:platelet activation; GO:0042346 : P:positive regulation of NF-kappaB import into nucleus; GO:0043123 : P:positive regulation of I-…
P62258	YWHAE		14-3-3 protein epsilon / 14-3-3E		Cytoplasm (By similarity). Melanosome. Note=Identified by mass spectrometry in melanosome fractions from stage I to stage IV.			Adapter protein implicated in the regulation of a large spectrum of both general and specialized signaling pathway. Binds to a large number of partners, usually by recognition of a phosphoserine or phosphothreonine motif. Binding generally results in the modulation of the activity of the binding partner.			9.23e-08	40.22	23.1	29155.4	6 (6 0 0 0 0)	GO:0005829 : C:cytosol; GO:0006915 : P:apoptosis; GO:0007242 : P:intracellular signaling cascade; GO:0008624 : P:induction of apoptosis by extracellular sig...; GO:0042470 : C:melanosome; GO:0042826 : F:histone deacetylase binding; GO:0044419 : P:interspecies interaction between organisms; GO:0050815 : F:phosphoserine binding
P27824	CANX		Calnexin / Major histocompatibility complex class I antigen-binding protein p88 / p90 / IP90		Endoplasmic reticulum membrane; Single-pass type I membrane protein. Melanosome. Note=Identified by mass spectrometry in melanosome fractions from stage I to stage IV.			Calcium-binding protein that interacts with newly synthesized glycoproteins in the endoplasmic reticulum. It may act in assisting protein assembly and/or in the retention within the ER of unassembled protein subunits. It seems to play a major role in the quality control apparatus of the ER by the retention of incorrectly folded proteins.			1.53e-10	40.21	10.5	67526	7 (7 0 0 0 0)	GO:0005509 : F:calcium ion binding; GO:0005529 : F:sugar binding; GO:0005789 : C:endoplasmic reticulum membrane; GO:0006457 : P:protein folding; GO:0009306 : P:protein secretion; GO:0016021 : C:integral to membrane; GO:0042470 : C:melanosome; GO:0051082 : F:unfolded protein binding		TRANSMEM: 482 502
P62826	RAN		GTP-binding nuclear protein Ran / GTPase Ran / Ras-related nuclear protein / Ras-like protein TC4 / Androgen receptor-associated protein 24		Nucleus. Cytoplasm. Melanosome. Note=Becomes dispersed throughout the cytoplasm during mitosis. Identified by mass spectrometry in melanosome fractions from stage I to stage IV.			Enhances AR-mediated transactivation. Transactivation decreases as the poly-Gln length within AR increases.		Expressed in a variety of tissues.	1.69e-11	40.21	25.9	24407.6	16 (16 0 0 0 0)	GO:0003682 : F:chromatin binding; GO:0003713 : F:transcription coactivator activity; GO:0003924 : F:GTPase activity; GO:0005525 : F:GTP binding; GO:0005643 : C:nuclear pore; GO:0005654 : C:nucleoplasm; GO:0005829 : C:cytosol; GO:0006259 : P:cellular DNA metabolic process; GO:0006405 : P:RNA export from nucleus; GO:0006611 : P:protein export from nucleus; GO:0007052 : P:mitotic spindle organizatio…
Q02539	HIST1H1A		Histone H1.1		Nucleus. Chromosome.			Histones H1 are necessary for the condensation of nucleosome chains into higher order structures.			1.91e-07	40.2	5.6	21828.9	9 (9 0 0 0 0)	GO:0000786 : C:nucleosome; GO:0003677 : F:DNA binding; GO:0005634 : C:nucleus; GO:0006334 : P:nucleosome assembly; GO:0007283 : P:spermatogenesis
P05106	ITGB3	CD61	Integrin beta-3 / Platelet membrane glycoprotein IIIa / GPIIIa / CD61		Membrane; Single-pass type I membrane protein.			Integrin alpha-V/beta-3 is a receptor for cytotactin, fibronectin, laminin, matrix metalloproteinase-2, osteopontin, osteomodulin, prothrombin, thrombospondin, vitronectin and von Willebrand factor. Integrin alpha-IIb/beta-3 is a receptor for fibronectin, fibrinogen, plasminogen, prothrombin, thrombospondin and vitronectin. Integrins alpha-IIb/beta-3 and alpha-V/beta-3 recognize the sequence R-G-…		Isoform beta-3A and isoform beta-3C are widely expressed. Isoform beta-3A is specifically expressed in osteoblast cells; isoform beta-3C is specifically expressed in prostate and testis.	1.91e-08	40.19	5.7	87000.4	6 (6 0 0 0 0)	GO:0004872 : F:receptor activity; GO:0007160 : P:cell-matrix adhesion; GO:0007229 : P:integrin-mediated signaling pathway; GO:0007596 : P:blood coagulation; GO:0008305 : C:integrin complex; GO:0010745 : P:negative regulation of macrophage derived f...; GO:0010888 : P:negative regulation of lipid storage; GO:0031092 : C:platelet alpha granule membrane; GO:0032369 : P:negative regulation of lipid t…		TRANSMEM: 719 741		Glycosilation: 125 125 N-linked ; 346 346 N-linked (GlcNAc...) ; 397 397 N-linked (GlcNAc...) ; 478 478 N-linked ; 585 585 N-linked (GlcNAc...) ; 680 680 N-linked
P68871	HBB		Hemoglobin subunit beta / Hemoglobin beta chain / Beta-globin / LVV-hemorphin-7					LVV-hemorphin-7 potentiates the activity of bradykinin, causing a decrease in blood pressure.		Red blood cells.	6.54e-06	40.16	20.4	15988.3	49 (49 0 0 0 0)	GO:0005344 : F:oxygen transporter activity; GO:0005833 : C:hemoglobin complex; GO:0008217 : P:regulation of blood pressure; GO:0015671 : P:oxygen transport; GO:0019825 : F:oxygen binding; GO:0020037 : F:heme binding; GO:0030185 : P:nitric oxide transport; GO:0030492 : F:hemoglobin binding; GO:0045429 : P:positive regulation of nitric oxide biosynt...; GO:0050880 : P:regulation of blood vessel size				Glycosilation: 2 2 N-linked (Glc) (glycation); in Hb ; 9 9 N-linked (Glc) ; 18 18 N-linked (Glc) ; 67 67 N-linked (Glc) ; 121 121 N-linked (Glc) ; 145 145 N-linked (Glc)
P68371	TUBB2C		Tubulin beta-2C chain / Tubulin beta-2 chain					Tubulin is the major constituent of microtubules. It binds two moles of GTP, one at an exchangeable site on the beta chain and one at a non-exchangeable site on the alpha-chain.			1.58e-12	38.32	16	49799	9 (8 1 0 0 0)	GO:0003924 : F:GTPase activity; GO:0005198 : F:structural molecule activity; GO:0005525 : F:GTP binding; GO:0005829 : C:cytosol; GO:0005874 : C:microtubule; GO:0006928 : P:cellular component movement; GO:0007018 : P:microtubule-based movement; GO:0042267 : P:natural killer cell mediated cytotoxicity; GO:0042288 : F:MHC class I protein binding; GO:0051082 : F:unfolded protein binding; GO:0051258 :…
P08107	HSPA1B		Heat shock 70 kDa protein 1A/1B / Heat shock 70 kDa protein 1/2 / HSP70.1/HSP70.2 / HSP70-1/HSP70-2		Cytoplasm. Note=Localized in cytoplasmic mRNP granules containing untranslated mRNAs.			In cooperation with other chaperones, Hsp70s stabilize preexistent proteins against aggregation and mediate the folding of newly translated polypeptides in the cytosol as well as within organelles. These chaperones participate in all these processes through their ability to recognize nonnative conformations of other proteins. They bind extended peptide segments with a net hydrophobic character ex…		HSPA1B is testis-specific.	1.06e-09	38.27	10	70009.2	10 (8 2 0 0 0)	GO:0005524 : F:ATP binding; GO:0005739 : C:mitochondrion; GO:0005783 : C:endoplasmic reticulum; GO:0006402 : P:mRNA catabolic process; GO:0006916 : P:anti-apoptosis; GO:0006986 : P:response to unfolded protein; GO:0008285 : P:negative regulation of cell proliferation; GO:0016234 : C:inclusion body; GO:0016607 : C:nuclear speck; GO:0030308 : P:negative regulation of cell growth; GO:0030529 : C:rib…
P62987	UBA52		Ubiquitin-60S ribosomal protein L40 / CEP52 / Ubiquitin A-52 residue ribosomal protein fusion product 1 / Ubiquitin / 60S ribosomal protein L40		60S ribosomal protein L40 similarity).			Ribosomal protein L40 is a component of the 60S subunit of the ribosome.			3.91e-06	38.24	19.5	14719	15 (14 1 0 0 0)	GO:0000082 : P:G1/S transition of mitotic cell cycle; GO:0000084 : P:S phase of mitotic cell cycle; GO:0000187 : P:activation of MAPK activity; GO:0000216 : P:M/G1 transition of mitotic cell cycle; GO:0002755 : P:MyD88-dependent toll-like receptor signalin...; GO:0002756 : P:MyD88-independent toll-like receptor signaling pathway; GO:0003735 : F:structural constituent of ribosome; GO:0005515 : F:p…
P09172	DBH		Dopamine beta-hydroxylase / 1.14.17.1 / Dopamine beta-monooxygenase / Soluble dopamine beta-hydroxylase		Cytoplasmic vesicle, secretory vesicle membrane; Single-pass type II membrane protein. Cytoplasmic vesicle, secretory vesicle, chromaffin granule membrane; Single- pass type II membrane protein (Potential).			Conversion of dopamine to noradrenaline.			2.84e-10	34.25	9.7	69020.8	7 (6 0 0 1 0)	GO:0004500 : F:dopamine beta-monooxygenase activity; GO:0005507 : F:copper ion binding; GO:0005576 : C:extracellular region; GO:0005624 : C:membrane fraction; GO:0005625 : C:soluble fraction; GO:0006548 : P:histidine catabolic process; GO:0016021 : C:integral to membrane; GO:0031418 : F:L-ascorbic acid binding; GO:0034466 : C:chromaffin granule lumen; GO:0034774 : C:secretory granule lumen; GO:00…		TRANSMEM: 17 37 Signal-anchor for type II		Glycosilation: 64 64 N-linked (GlcNAc...) ; 184 184 N-linked
P50991	CCT4		T-complex protein 1 subunit delta / TCP-1-delta / CCT-delta / Stimulator of TAR RNA-binding		Cytoplasm. Melanosome. Cytoplasm, cytoskeleton, centrosome. Note=Identified by mass spectrometry in melanosome fractions from stage I to stage IV.			Molecular chaperone; assists the folding of proteins upon ATP hydrolysis. As part of the BBS/CCT complex may play a role in the assembly of BBSome, a complex involved in ciliogenesis regulating transports vesicles to the cilia. Known to play a role, in vitro, in the folding of actin and tubulin.			7.26e-09	32.18	7.1	57887.9	6 (3 2 0 1 0)	GO:0005524 : F:ATP binding; GO:0006457 : P:protein folding; GO:0042470 : C:melanosome; GO:0051082 : F:unfolded protein binding
P60033	CD81	CD81	CD81 antigen / 26 kDa cell surface protein TAPA-1 / Target of the antiproliferative antibody 1 / Tetraspanin-28 / Tspan-28 / CD81		Membrane; Multi-pass membrane protein.			May play an important role in the regulation of lymphoma cell growth. Interacts with a 16-kDa Leu-13 protein to form a complex possibly involved in signal transduction. May acts a the viral receptor for HCV.		Hematolymphoid, neuroectodermal and mesenchymal tumor cell lines.	1.11e-14	30.33	25	25792.1	13 (13 0 0 0 0)	GO:0000187 : P:activation of MAPK activity; GO:0005515 : F:protein binding; GO:0005737 : C:cytoplasm; GO:0005887 : C:integral to plasma membrane; GO:0006661 : P:phosphatidylinositol biosynthetic process; GO:0008104 : P:protein localization; GO:0008283 : P:cell proliferation; GO:0008284 : P:positive regulation of cell proliferation; GO:0043128 : P:positive regulation of 1-phosphatidylinosit...; GO…		TRANSMEM: 13 33 ; 64 84 ; 90 112 ; 202 224
P21926	CD9	CD9	CD9 antigen / 5H9 antigen / Cell growth-inhibiting gene 2 protein / Leukocyte antigen MIC3 / Motility-related protein / MRP-1 / Tetraspanin-29 / Tspan-29 / p24 / CD9		Membrane; Multi-pass membrane protein.			Involved in platelet activation and aggregation. Regulates paranodal junction formation. Involved in cell adhesion, cell motility and tumor metastasis. Required for sperm-egg fusion.		Expressed by a variety of hematopoietic and epithelial cells.	1e-30	30.32	15.4	25399	21 (21 0 0 0 0)	GO:0002576 : P:platelet degranulation; GO:0005515 : F:protein binding; GO:0005887 : C:integral to plasma membrane; GO:0006928 : P:cellular component movement; GO:0007155 : P:cell adhesion; GO:0007342 : P:fusion of sperm to egg plasma membrane; GO:0030168 : P:platelet activation; GO:0030913 : P:paranodal junction assembly; GO:0031092 : C:platelet alpha granule membrane		TRANSMEM: 13 33 Helical; ; 56 76 Helical; ; 88 111 Helical; ; 196 221 Helical;
P05388	RPLP0		60S acidic ribosomal protein P0 / 60S ribosomal protein L10E		Nucleus. Cytoplasm. Note=Localized in cytoplasmic mRNP granules containing untranslated mRNAs.			Ribosomal protein P0 is the functional equivalent of E.coli protein L10.			2.03e-09	30.29	23.3	34251.8	6 (6 0 0 0 0)	GO:0003723 : F:RNA binding; GO:0003735 : F:structural constituent of ribosome; GO:0005515 : F:protein binding; GO:0005634 : C:nucleus; GO:0006414 : P:translational elongation; GO:0006415 : P:translational termination; GO:0019083 : P:viral transcription; GO:0022625 : C:cytosolic large ribosomal subunit; GO:0031018 : P:endocrine pancreas development; GO:0042254 : P:ribosome biogenesis; GO:0044419 :…
P84098	RPL19		60S ribosomal protein L19								1.33e-13	30.26	8.7	23451.3	5 (5 0 0 0 0)	GO:0003723 : F:RNA binding; GO:0003735 : F:structural constituent of ribosome; GO:0006414 : P:translational elongation; GO:0022625 : C:cytosolic large ribosomal subunit
P68366	TUBA4A		Tubulin alpha-4A chain / Tubulin alpha-1 chain / Alpha-tubulin 1 / Testis-specific alpha-tubulin / Tubulin H2-alpha					Tubulin is the major constituent of microtubules. It binds two moles of GTP, one at an exchangeable site on the beta chain and one at a non-exchangeable site on the alpha-chain.			8.23e-10	30.26	10	49892.4	8 (8 0 0 0 0)	GO:0003924 : F:GTPase activity; GO:0005198 : F:structural molecule activity; GO:0005515 : F:protein binding; GO:0005525 : F:GTP binding; GO:0005576 : C:extracellular region; GO:0005829 : C:cytosol; GO:0005874 : C:microtubule; GO:0007018 : P:microtubule-based movement; GO:0051258 : P:protein polymerization
P06744	GPI		Glucose-6-phosphate isomerase / GPI / 5.3.1.9 / Phosphoglucose isomerase / PGI / Phosphohexose isomerase / PHI / Autocrine motility factor / AMF / Neuroleukin / NLK / Sperm antigen 36 / SA-36		Cytoplasm. Secreted.			Besides it´s role as a glycolytic enzyme, mammalian GPI can function as a tumor-secreted cytokine and an angiogenic factor (AMF) that stimulates endothelial cell motility. GPI is also a neurotrophic factor (Neuroleukin) for spinal and sensory neurons.			1.36e-09	30.26	8.4	63107.3	8 (8 0 0 0 0)	GO:0001525 : P:angiogenesis; GO:0004347 : F:glucose-6-phosphate isomerase activity; GO:0005125 : F:cytokine activity; GO:0005615 : C:extracellular space; GO:0005737 : C:cytoplasm; GO:0006094 : P:gluconeogenesis; GO:0006096 : P:glycolysis; GO:0006959 : P:humoral immune response; GO:0007599 : P:hemostasis; GO:0008083 : F:growth factor activity
P46777	RPL5		60S ribosomal protein L5		Cytoplasm. Nucleus, nucleolus.			Required for rRNA maturation and formation of the 60S ribosomal subunits. This protein binds 5S RNA.			7.53e-10	30.26	16.5	34340.7	5 (5 0 0 0 0)	GO:0003735 : F:structural constituent of ribosome; GO:0005515 : F:protein binding; GO:0005730 : C:nucleolus; GO:0006364 : P:rRNA processing; GO:0006414 : P:translational elongation; GO:0006415 : P:translational termination; GO:0008097 : F:5S rRNA binding; GO:0019083 : P:viral transcription; GO:0022625 : C:cytosolic large ribosomal subunit; GO:0031018 : P:endocrine pancreas development; GO:0042273…
P67809	YBX1		Nuclease-sensitive element-binding protein 1 / Y-box-binding protein 1 / YB-1 / Y-box transcription factor / CCAAT-binding transcription factor I subunit A / CBF-A / Enhancer factor I subunit A / EFI-A / DNA-binding protein B / DBPB		Cytoplasm. Nucleus. Cytoplasmic granule. Note=Localized in cytoplasmic mRNP granules containing untranslated mRNAs. Shuttles between nucleus and cytoplasm. Predominantly cytoplasmic in proliferating cells. Cytotoxic stress and DNA damage enhance translocation to the nucleus. Localized with DDX1, MBNL1 and TIAL1 in stress granules upon stress.			Mediates pre-mRNA alternative splicing regulation. Binds to splice sites in pre-mRNA and regulates splice site selection. Binds and stabilizes cytoplasmic mRNA. Contributes to the regulation of translation by modulating the interaction between the mRNA and eukaryotic initiation factors (By similarity). Binds to promoters that contain a Y-box (5´-CTGATTGGCCAA-3´), such as HLA class II genes. Regul…			9.66e-14	30.26	21.9	35902.7	5 (5 0 0 0 0)	GO:0003690 : F:double-stranded DNA binding; GO:0003697 : F:single-stranded DNA binding; GO:0003700 : F:transcription factor activity; GO:0003723 : F:RNA binding; GO:0005515 : F:protein binding; GO:0006355 : P:regulation of cellular transcription, DNA-d...; GO:0006366 : P:transcription from RNA polymerase II promoter; GO:0006397 : P:mRNA processing; GO:0008380 : P:RNA splicing; GO:0010494 : C:stre…
P01024	C3		Complement C3 / C3 and PZP-like alpha-2-macroglobulin domain-containing protein 1 / Complement C3 beta chain / Complement C3 alpha chain / C3a anaphylatoxin / Complement C3b alpha´ chain / Complement C3c alpha´ chain fragment 1 / Complement C3dg fragment / Complement C3g fragment / Complement C3d fragment / Complement C3f fragment / Complement C3c alpha´ chain fragment 2		Secreted.			Derived from proteolytic degradation of complement C3, C3a anaphylatoxin is a mediator of local inflammatory process. It induces the contraction of smooth muscle, increases vascular permeability and causes histamine release from mast cells and basophilic leukocytes.		Plasma.	5.21e-06	30.25	3.3	187029	11 (11 0 0 0 0)	GO:0004866 : F:endopeptidase inhibitor activity; GO:0005102 : F:receptor binding; GO:0005615 : C:extracellular space; GO:0006957 : P:complement activation, alternative pathway; GO:0006958 : P:complement activation, classical pathway; GO:0007165 : P:signal transduction; GO:0007186 : P:G-protein coupled receptor protein signalin...; GO:0010575 : P:positive regulation vascular endothelial gr...				Glycosilation: 85 85 N-linked ; 939 939 N-linked ; 1617 1617 N-linked
P13987	CD59	CD59	CD59 glycoprotein / Membrane attack complex inhibition factor / MACIF / MAC-inhibitory protein / MAC-IP / Protectin / MEM43 antigen / Membrane inhibitor of reactive lysis / MIRL / 20 kDa homologous restriction factor / HRF-20 / HRF20 / 1F5 antigen / CD59		Cell membrane; Lipid-anchor, GPI-anchor. Secreted. Note=Soluble form found in a number of tissues.			The soluble form from urine retains its specific complement binding activity, but exhibits greatly reduced ability to inhibit MAC assembly on cell membranes.			3.63e-09	30.25	29.7	14167.8	6 (6 0 0 0 0)	GO:0005515 : F:protein binding; GO:0005576 : C:extracellular region; GO:0005624 : C:membrane fraction; GO:0007166 : P:cell surface receptor linked signaling pathway; GO:0007596 : P:blood coagulation; GO:0031362 : C:anchored to external side of plasma membrane				Glycosilation: 43 43 N-linked ; 66 66 N-linked (Glc) ; 69 69 N-linked (Glc) ; 76 76 O-linked (GlcNAc...) ; 77 77 O-linked (GlcNAc...)
Q8NHW5	RPLP0P6		60S acidic ribosomal protein P0-like					Ribosomal protein P0 is the functional equivalent of E.coli protein L10 (By similarity).			1.42e-06	30.25	13.9	34342.7	6 (6 0 0 0 0)	GO:0003735 : F:structural constituent of ribosome; GO:0005840 : C:ribosome; GO:0006414 : P:translational elongation; GO:0042254 : P:ribosome biogenesis
P23528	CFL1		Cofilin-1 / Cofilin, non-muscle isoform / 18 kDa phosphoprotein / p18		Nucleus matrix. Cytoplasm, cytoskeleton. Note=Almost completely in nucleus in cells exposed to heat shock or 10% dimethyl sulfoxide.			Controls reversibly actin polymerization and depolymerization in a pH-sensitive manner. It has the ability to bind G- and F-actin in a 1:1 ratio of cofilin to actin. It is the major component of intranuclear and cytoplasmic actin rods.		Widely distributed in various tissues.	1.46e-11	30.24	15.1	18490.7	6 (6 0 0 0 0)	GO:0003779 : F:actin binding; GO:0006916 : P:anti-apoptosis; GO:0007266 : P:Rho protein signal transduction; GO:0009615 : P:response to virus; GO:0016363 : C:nuclear matrix
Q9C0H2	TTYH3		Protein tweety homolog 3 / hTTY3		Cell membrane; Multi-pass membrane protein.			Probable large-conductance Ca(2+)-activated chloride channel. May play a role in Ca(2+) signal transduction.		Expressed in excitable tissues. Expressed in the brain, heart, skeletal muscle, colon, spleen, kidney and peripheral blood leukocytes.	7.64e-08	30.23	5.7	57508	5 (5 0 0 0 0)	GO:0005254 : F:chloride channel activity; GO:0005886 : C:plasma membrane; GO:0034707 : C:chloride channel complex		TRANSMEM: 43 63 Helical; Name=1; ; 87 107 Helical; Name=2; ; 212 232 Helical; Name=3; ; 237 257 Helical; Name=4; ; 387 407 Helical; Name=5;		Glycosilation: 126 126 N-linked (GlcNAc...) ; 144 144 N-linked ; 351 351 N-linked (GlcNAc...)
O14556	GAPDHS		Glyceraldehyde-3-phosphate dehydrogenase, testis-specific / 1.2.1.12 / Spermatogenic cell-specific glyceraldehyde 3-phosphate dehydrogenase 2 / GAPDH-2 / Spermatogenic glyceraldehyde-3-phosphate dehydrogenase		Cytoplasm (By similarity).			May play an important role in regulating the switch between different pathways for energy production during spermiogenesis and in the spermatozoon. Required for sperm motility and male fertility (By similarity).		Testis specific.	2.34e-09	30.23	7.6	44472.8	6 (6 0 0 0 0)	GO:0004365 : F:glyceraldehyde-3-phosphate dehydrogenase (p...; GO:0005515 : F:protein binding; GO:0005829 : C:cytosol; GO:0006094 : P:gluconeogenesis; GO:0006096 : P:glycolysis; GO:0030317 : P:sperm motility; GO:0045821 : P:positive regulation of glycolysis; GO:0051287 : F:NAD or NADH binding; GO:0055114 : P:oxidation reduction
P08865	RPSA		40S ribosomal protein SA / 37 kDa laminin receptor precursor / 37LRP / 37/67 kDa laminin receptor / LRP/LR / 67 kDa laminin receptor / 67LR / Colon carcinoma laminin-binding protein / Laminin receptor 1 / LamR / Laminin-binding protein precursor p40 / LBP/p40 / Multidrug resistance-associated protein MGr1-Ag / NEM/1CHD4		Cell membrane. Cytoplasm. Nucleus (By similarity). Note=67LR is found at the surface of the plasma membrane, with its C-terminal laminin-binding domain accessible to extracellular ligands. 37LRP is found at the cell surface, in the cytoplasm and in the nucleus (By similarity). Co-localizes with PPP1R16B in the cell membrane.			Required for the assembly and/or stability of the 40S ribosomal subunit. Required for the processing of the 20S rRNA- precursor to mature 18S rRNA in a late step of the maturation of 40S ribosomal subunits. Also functions as a cell surface receptor for laminin. Plays a role in cell adhesion to the basement membrane and in the consequent activation of signaling transduction pathways. May play a ro…			4.06e-07	30.23	15.3	32833.4	6 (6 0 0 0 0)	GO:0003735 : F:structural constituent of ribosome; GO:0004872 : F:receptor activity; GO:0005515 : F:protein binding; GO:0005634 : C:nucleus; GO:0005886 : C:plasma membrane; GO:0006414 : P:translational elongation; GO:0006415 : P:translational termination; GO:0007155 : P:cell adhesion; GO:0019083 : P:viral transcription; GO:0022627 : C:cytosolic small ribosomal subunit; GO:0031018 : P:endocrine pa…
P23526	AHCY		Adenosylhomocysteinase / AdoHcyase / 3.3.1.1 / S-adenosyl-L-homocysteine hydrolase		Cytoplasm. Melanosome. Note=Identified by mass spectrometry in melanosome fractions from stage I to stage IV.			Adenosylhomocysteine is a competitive inhibitor of S- adenosyl-L-methionine-dependent methyl transferase reactions; therefore adenosylhomocysteinase may play a key role in the control of methylations via regulation of the intracellular concentration of adenosylhomocysteine.			3.56e-09	30.23	11.1	47685.3	6 (5 1 0 0 0)	GO:0004013 : F:adenosylhomocysteinase activity; GO:0005515 : F:protein binding; GO:0006730 : P:one-carbon metabolic process; GO:0042470 : C:melanosome
Q6N022	ODZ4		Teneurin-4 / Ten-4 / Tenascin-M4 / Ten-m4 / Protein Odd Oz/ten-m homolog 4		Membrane; Single-pass type II membrane protein (Probable).			May function as a cellular signal transducer.			8.97e-07	30.22	2.1	307759	4 (4 0 0 0 0)	GO:0007165 : P:signal transduction; GO:0016021 : C:integral to membrane		TRANSMEM: 346 366		Glycosilation: 467 467 N-linked (GlcNAc...) ; 940 940 N-linked (GlcNAc...) ; 1259 1259 N-linked (GlcNAc...) ; 1609 1609 N-linked (GlcNAc...) ; 1705 1705 N-linked (GlcNAc...) ; 1741 1741 N-linked (GlcNAc...) ; 1799 1799 N-linked (GlcNAc...) ; 1884 1884 N-linked (GlcNAc...) ; 1985 1985 N-linked (GlcNAc...) ; 2188 2188 N-linked (GlcNAc...) ; 2328 2328 N-linked (GlcNAc...) ; 2646 2646 N-linked (GlcNA…
Q8NG11	TSPAN14		Tetraspanin-14 / Tspan-14 / DC-TM4F2 / Transmembrane 4 superfamily member 14		Membrane; Multi-pass membrane protein (Probable).						3.84e-09	30.22	14.1	30670.6	4 (4 0 0 0 0)	GO:0016021 : C:integral to membrane		TRANSMEM: 18 38 Helical; ; 62 82 Helical; ; 93 113 Helical; ; 233 253 Helical;		Glycosilation: 169 169 N-linked (GlcNAc...)
Q99808	SLC29A1		Equilibrative nucleoside transporter 1 / Equilibrative nitrobenzylmercaptopurine riboside-sensitive nucleoside transporter / Equilibrative NBMPR-sensitive nucleoside transporter / Nucleoside transporter, es-type / Solute carrier family 29 member 1		Basolateral cell membrane; Multi-pass membrane protein. Apical cell membrane; Multi-pass membrane protein. Note=Predominantly localized in the basolateral membrane in polarised MDCK cells.			Mediates both influx and efflux of nucleosides across the membrane (equilibrative transporter). It is sensitive (ES) to low concentrations of the inhibitor nitrobenzylmercaptopurine riboside (NBMPR) and is sodium-independent. It has a higher affinity for adenosine. Inhibited by dipyridamole and dilazep (anticancer chemotherapeutics drugs).		Expressed in heart, brain, mammary gland, erythrocytes and placenta, and also in fetal liver and spleen.	7.68e-08	30.22	3.3	50186.4	7 (7 0 0 0 0)	GO:0005337 : F:nucleoside transmembrane transporter activity; GO:0005515 : F:protein binding; GO:0005624 : C:membrane fraction; GO:0005887 : C:integral to plasma membrane; GO:0016323 : C:basolateral plasma membrane; GO:0016324 : C:apical plasma membrane; GO:0055086 : P:nucleobase, nucleoside and nucleotide metabolic process		TRANSMEM: 13 29 Helical; ; 83 107 Helical; ; 112 130 Helical; ; 139 157 Helical; ; 175 199 Helical; ; 207 227 Helical; ; 292 311 Helical; ; 324 342 Helical; ; 360 378 Helical; ; 394 413 Helical; ; 432 452 Helical;		Glycosilation: 48 48 N-linked
P78371	CCT2		T-complex protein 1 subunit beta / TCP-1-beta / CCT-beta		Cytoplasm.			Molecular chaperone; assists the folding of proteins upon ATP hydrolysis. As part of the BBS/CCT complex may play a role in the assembly of BBSome, a complex involved in ciliogenesis regulating transports vesicles to the cilia. Known to play a role, in vitro, in the folding of actin and tubulin.			2.08e-09	30.22	6.5	57452.3	5 (5 0 0 0 0)	GO:0005524 : F:ATP binding; GO:0005634 : C:nucleus; GO:0006457 : P:protein folding; GO:0051082 : F:unfolded protein binding
Q07020	RPL18		60S ribosomal protein L18		Cytoplasm.						5.27e-07	30.22	18.6	21621.1	4 (4 0 0 0 0)	GO:0003723 : F:RNA binding; GO:0003735 : F:structural constituent of ribosome; GO:0006414 : P:translational elongation; GO:0022625 : C:cytosolic large ribosomal subunit
P30050	RPL12		60S ribosomal protein L12					Binds directly to 26S ribosomal RNA (By similarity).			4.63e-12	30.22	18.8	17807.5	5 (5 0 0 0 0)	GO:0003723 : F:RNA binding; GO:0003735 : F:structural constituent of ribosome; GO:0005829 : C:cytosol; GO:0005840 : C:ribosome; GO:0006414 : P:translational elongation
Q05639	EEF1A2		Elongation factor 1-alpha 2 / EF-1-alpha-2 / Eukaryotic elongation factor 1 A-2 / eEF1A-2 / Statin-S1		Nucleus (By similarity).			This protein promotes the GTP-dependent binding of aminoacyl-tRNA to the A-site of ribosomes during protein biosynthesis.		Brain, heart, and skeletal muscle.	1.49e-08	30.22	8.6	50438.4	6 (6 0 0 0 0)	GO:0003746 : F:translation elongation factor activity; GO:0003924 : F:GTPase activity; GO:0005515 : F:protein binding; GO:0005525 : F:GTP binding; GO:0005634 : C:nucleus
P61981	YWHAG		14-3-3 protein gamma / Protein kinase C inhibitor protein 1 / KCIP-1 / 14-3-3 protein gamma, N-terminally processed		Cytoplasm (By similarity).			Adapter protein implicated in the regulation of a large spectrum of both general and specialized signaling pathway. Binds to a large number of partners, usually by recognition of a phosphoserine or phosphothreonine motif. Binding generally results in the modulation of the activity of the binding partner.		Highly expressed in brain, skeletal muscle, and heart.	7.78e-09	30.22	17.4	28284.9	4 (4 0 0 0 0)	GO:0005080 : F:protein kinase C binding; GO:0005159 : F:insulin-like growth factor receptor binding; GO:0005829 : C:cytosol; GO:0006469 : P:negative regulation of protein kinase activity; GO:0008426 : F:protein kinase C inhibitor activity; GO:0009966 : P:regulation of signal transduction; GO:0045664 : P:regulation of neuron differentiation; GO:0048167 : P:regulation of synaptic plasticity
P02768	ALB		Serum albumin		Secreted.			Serum albumin, the main protein of plasma, has a good binding capacity for water, Ca(2+), Na(+), K(+), fatty acids, hormones, bilirubin and drugs. Its main function is the regulation of the colloidal osmotic pressure of blood. Major zinc transporter in plasma, typically binds about 80% of all plasma zinc.		Plasma.	6.38e-07	30.21	5.9	69321.6	7 (7 0 0 0 0)	GO:0002576 : P:platelet degranulation; GO:0003677 : F:DNA binding; GO:0005504 : F:fatty acid binding; GO:0005507 : F:copper ion binding; GO:0005615 : C:extracellular space; GO:0008144 : F:drug binding; GO:0008206 : P:bile acid metabolic process; GO:0009267 : P:cellular response to starvation; GO:0015643 : F:toxin binding; GO:0015721 : P:bile acid and bile salt transport; GO:0016209 : F:antioxidan…				Glycosilation: 36 36 N-linked (Glc) (glycation) ; 75 75 N-linked (Glc) (glycation); in ; 161 161 N-linked (Glc) (glycation); in ; 186 186 N-linked (Glc) (glycation); in ; 223 223 N-linked (Glc) (glycation); in ; 249 249 N-linked (Glc) (glycation); in ; 257 257 N-linked (Glc) (glycation) ; 300 300 N-linked (Glc) (glycation); in ; 305 305 N-linked (Glc) ; 337 337 N-linked (Glc) (glycation); in ; 34…
P54652	HSPA2		Heat shock-related 70 kDa protein 2 / Heat shock 70 kDa protein 2					In cooperation with other chaperones, Hsp70s stabilize preexistent proteins against aggregation and mediate the folding of newly translated polypeptides in the cytosol as well as within organelles. These chaperones participate in all these processes through their ability to recognize nonnative conformations of other proteins. They bind extended peptide segments with a net hydrophobic character ex…			2.37e-08	30.21	4.4	69978	7 (7 0 0 0 0)	GO:0005524 : F:ATP binding; GO:0006986 : P:response to unfolded protein; GO:0007140 : P:male meiosis; GO:0007286 : P:spermatid development; GO:0009986 : C:cell surface; GO:0051082 : F:unfolded protein binding
Q15365	PCBP1		Poly(rC)-binding protein 1 / Alpha-CP1 / Heterogeneous nuclear ribonucleoprotein E1 / hnRNP E1 / Nucleic acid-binding protein SUB2.3		Nucleus. Cytoplasm. Note=Loosely bound in the nucleus. May shuttle between the nucleus and the cytoplasm.			Single-stranded nucleic acid binding protein that binds preferentially to oligo dC.		Abundantly expressed in skeletal muscle, thymus and peripheral blood leucocytes while a lower expression is observed in prostate, spleen, testis, ovary, small intestine, heart, liver, adrenal and thyroid glands.	7.63e-07	30.21	13.5	37473.9	4 (4 0 0 0 0)	GO:0003697 : F:single-stranded DNA binding; GO:0003723 : F:RNA binding; GO:0005515 : F:protein binding; GO:0005634 : C:nucleus; GO:0005737 : C:cytoplasm; GO:0008380 : P:RNA splicing; GO:0016071 : P:mRNA metabolic process; GO:0030529 : C:ribonucleoprotein complex
P46778	RPL21		60S ribosomal protein L21								8.26e-10	30.21	27.5	18553.1	5 (5 0 0 0 0)	GO:0003723 : F:RNA binding; GO:0003735 : F:structural constituent of ribosome; GO:0006414 : P:translational elongation; GO:0006415 : P:translational termination; GO:0019083 : P:viral transcription; GO:0022625 : C:cytosolic large ribosomal subunit; GO:0031018 : P:endocrine pancreas development
P78310	CXADR		Coxsackievirus and adenovirus receptor / CAR / hCAR / Coxsackievirus B-adenovirus receptor / HCVADR / CVB3-binding protein		Isoform 5			Component of the epithelial apical junction complex that is essential for the tight junction integrity. Proposed to function as a homophilic cell adhesion molecule. Recruits MPDZ to intercellular contact sites. Probably involved in transepithelial migration of polymorphonuclear leukocytes (PMN) through adhesive interactions with AMICA1/JAML located in the plasma membrane of PMN.		Expressed in pancreas, brain, heart, small intestine, testis, prostate and at a lower level in liver and lung. Isoform 5 is ubiquitoulsy expressed while isoform 3 is expressed in heart, lung and pancreas. In skeletal muscle, isoform 1 is found at the neuromuscular junction and isoform 2 is found in blood vessels. In cardiac muscle, isoform 1 and isoform 2 are found at intercalated disks. In heart…	2.39e-06	30.2	13.4	40004.4	5 (5 0 0 0 0)	GO:0004872 : F:receptor activity; GO:0005515 : F:protein binding; GO:0005576 : C:extracellular region; GO:0005794 : C:Golgi apparatus; GO:0005887 : C:integral to plasma membrane; GO:0005912 : C:adherens junction; GO:0005923 : C:tight junction; GO:0007155 : P:cell adhesion; GO:0016323 : C:basolateral plasma membrane; GO:0044419 : P:interspecies interaction between organisms		TRANSMEM: 238 258		Glycosilation: 106 106 N-linked (GlcNAc...) ; 201 201 N-linked (GlcNAc...)
P08133	ANXA6		Annexin A6 / 67 kDa calelectrin / Annexin VI / Annexin-6 / Calphobindin-II / CPB-II / Chromobindin-20 / Lipocortin VI / Protein III / p68 / p70		Cytoplasm (By similarity). Melanosome. Note=Identified by mass spectrometry in melanosome fractions from stage I to stage IV.			May associate with CD21. May regulate the release of Ca(2+) from intracellular stores.			3.78e-10	30.2	5.9	75825.7	6 (6 0 0 0 0)	GO:0005509 : F:calcium ion binding; GO:0005515 : F:protein binding; GO:0005544 : F:calcium-dependent phospholipid binding; GO:0042470 : C:melanosome
P49368	CCT3		T-complex protein 1 subunit gamma / TCP-1-gamma / CCT-gamma / hTRiC5		Cytoplasm.			Molecular chaperone; assists the folding of proteins upon ATP hydrolysis. As part of the BBS/CCT complex may play a role in the assembly of BBSome, a complex involved in ciliogenesis regulating transports vesicles to the cilia. Known to play a role, in vitro, in the folding of actin and tubulin.			2.54e-07	30.2	9	60495.4	4 (4 0 0 0 0)	GO:0005524 : F:ATP binding; GO:0005856 : C:cytoskeleton; GO:0005886 : C:plasma membrane; GO:0051082 : F:unfolded protein binding; GO:0051084 : P:´de novo´ posttranslational protein folding
P11717	IGF2R		Insulin-like growth factor type 2 receptor / Insulin-like growth factor type II receptor								2.81e-05	30.2	1.6	274098	3 (3 0 0 0 0)	GO:0004872 : F:receptor activity
P18621	RPL17		60S ribosomal protein L17 / 60S ribosomal protein L23 / PD-1							Expressed in pancreas, lung, colon, cystic duct, gall bladder, kidney and liver. Expressed at high levels in the well differentiated pancreatic tumor cell lines HPAF, Colo 357 and Capan-1, the moderately differentiated pancreatic tumor cell lines T3M4, AsPc-1 and BxPc-3, the poorly differentiated pancreatic tumor cell line Mia Paca, and the pancreatic tumor cell lines of undefined differentiation…	2.41e-07	30.19	18.5	21383.3	5 (5 0 0 0 0)	GO:0003735 : F:structural constituent of ribosome; GO:0005829 : C:cytosol; GO:0006414 : P:translational elongation; GO:0006415 : P:translational termination; GO:0015934 : C:large ribosomal subunit; GO:0019083 : P:viral transcription; GO:0031018 : P:endocrine pancreas development
P46776	RPL27A		60S ribosomal protein L27a								5.09e-05	30.17	22.3	16551	4 (4 0 0 0 0)	GO:0003723 : F:RNA binding; GO:0003735 : F:structural constituent of ribosome; GO:0005515 : F:protein binding; GO:0006414 : P:translational elongation; GO:0006415 : P:translational termination; GO:0019083 : P:viral transcription; GO:0022625 : C:cytosolic large ribosomal subunit; GO:0031018 : P:endocrine pancreas development
Q9Y6C2	EMILIN1		EMILIN-1 / Elastin microfibril interface-located protein 1 / Elastin microfibril interfacer 1		Secreted, extracellular space, extracellular matrix. Note=Found mainly at the interface between amorphous elastin and microfibrils.			May be responsible for anchoring smooth muscle cells to elastic fibers, and may be involved not only in the formation of the elastic fiber, but also in the processes that regulate vessel assembly. Has cell adhesive capacity.		Distributed in tissues where resilience and elastic recoil are preminent. Highest levels in the adult small intestine, aorta, lung, uterus, and appendix and in the fetal spleen, kidney, lung, and heart; intermediate expression was detected in adult liver, ovary, colon, stomach, lymph node and spleen; adult heart, bladder, prostate, adrenal gland, mammary gland, placenta and kidney showed low expr…	4.36e-07	30.16	4.3	106602	3 (3 0 0 0 0)	GO:0005578 : C:proteinaceous extracellular matrix; GO:0007155 : P:cell adhesion				Glycosilation: 154 154 N-linked (GlcNAc...) ; 415 415 N-linked ; 455 455 N-linked ; 561 561 N-linked (GlcNAc...) ; 658 658 N-linked (GlcNAc...) ; 766 766 N-linked ; 794 794 N-linked
P83731	RPL24		60S ribosomal protein L24 / 60S ribosomal protein L30								4.43e-06	30.16	19.1	17767.9	4 (4 0 0 0 0)	GO:0003723 : F:RNA binding; GO:0003735 : F:structural constituent of ribosome; GO:0005515 : F:protein binding; GO:0006414 : P:translational elongation; GO:0022625 : C:cytosolic large ribosomal subunit
P48059	LIMS1		LIM and senescent cell antigen-like-containing domain protein 1 / Particularly interesting new Cys-His protein 1 / PINCH-1 / Renal carcinoma antigen NY-REN-48		Cell junction, focal adhesion. Cell membrane; Peripheral membrane protein; Cytoplasmic side.			Effector of integrin and growth factor signaling, coupling surface receptors to downstream signaling molecules involved in the regulation of cell survival, cell proliferation and cell differentiation. Focal adhesion protein part of the complex ILK-PINCH. This complex is considered to be one of the convergence points of integrin- and growth factor-signaling pathway.		Expressed in most tissues except in the brain.	7.87e-07	30.16	10.8	37225.9	6 (6 0 0 0 0)	GO:0005515 : F:protein binding; GO:0005829 : C:cytosol; GO:0005925 : C:focal adhesion; GO:0007569 : P:cell aging; GO:0008270 : F:zinc ion binding; GO:0034329 : P:cell junction assembly
P13639	EEF2		Elongation factor 2 / EF-2		Cytoplasm.			This protein promotes the GTP-dependent translocation of the nascent protein chain from the A-site to the P-site of the ribosome.			0.000114	30.15	3.7	95277.1	5 (5 0 0 0 0)	GO:0003746 : F:translation elongation factor activity; GO:0003924 : F:GTPase activity; GO:0005515 : F:protein binding; GO:0005525 : F:GTP binding; GO:0005737 : C:cytoplasm; GO:0006414 : P:translational elongation; GO:0030529 : C:ribonucleoprotein complex
P15880	RPS2		40S ribosomal protein S2 / 40S ribosomal protein S4 / Protein LLRep3								8.81e-06	30.15	7.8	31304.6	4 (4 0 0 0 0)	GO:0003723 : F:RNA binding; GO:0003735 : F:structural constituent of ribosome; GO:0005654 : C:nucleoplasm; GO:0006414 : P:translational elongation; GO:0006415 : P:translational termination; GO:0019083 : P:viral transcription; GO:0022627 : C:cytosolic small ribosomal subunit; GO:0031018 : P:endocrine pancreas development; GO:0048602 : F:fibroblast growth factor 1 binding; GO:0048604 : F:fibroblast…
P04216	THY1	CD90	Thy-1 membrane glycoprotein / Thy-1 antigen / CDw90 / CD90		Cell membrane; Lipid-anchor, GPI-anchor (By similarity).			May play a role in cell-cell or cell-ligand interactions during synaptogenesis and other events in the brain.			1.52e-10	28.25	24.2	17923.3	6 (5 1 0 0 0)	GO:0001525 : P:angiogenesis; GO:0005100 : F:Rho GTPase activator activity; GO:0005178 : F:integrin binding; GO:0005783 : C:endoplasmic reticulum; GO:0005887 : C:integral to plasma membrane; GO:0006469 : P:negative regulation of protein kinase activity; GO:0007010 : P:cytoskeleton organization; GO:0016337 : P:cell-cell adhesion; GO:0030336 : P:negative regulation of cell migration; GO:0030426 : C:…				Glycosilation: 42 42 N-linked ; 79 79 N-linked (GlcNAc...) ; 119 119 N-linked ; 139 139 N-linked
Q58FG0	HSP90AA5P		Putative heat shock protein HSP 90-alpha A5		Cytoplasm (By similarity).			Molecular chaperone. Has ATPase activity (By similarity).			8.8e-09	28.24	11.4	38713.8	8 (4 4 0 0 0)	GO:0005524 : F:ATP binding; GO:0005737 : C:cytoplasm; GO:0006457 : P:protein folding; GO:0006950 : P:response to stress; GO:0051082 : F:unfolded protein binding
Q58FF7	HSP90AB3P		Putative heat shock protein HSP 90-beta-3 / Heat shock protein 90-beta c / Heat shock protein 90Bc					Molecular chaperone (By similarity).			4.34e-07	28.23	5.9	68282	7 (5 2 0 0 0)	GO:0005524 : F:ATP binding; GO:0006457 : P:protein folding; GO:0006950 : P:response to stress; GO:0051082 : F:unfolded protein binding
P62158	CALM3		Calmodulin / CaM		Cytoplasm, cytoskeleton, spindle. Cytoplasm, cytoskeleton, spindle pole. Note=Distributed throughout the cell during interphase, but during mitosis becomes dramatically localized to the spindle poles and the spindle microtubules.			Calmodulin mediates the control of a large number of enzymes and other proteins by Ca(2+). Among the enzymes to be stimulated by the calmodulin-Ca(2+) complex are a number of protein kinases and phosphatases. Together with CEP110 and centrin, is involved in a genetic pathway that regulates the centrosome cycle and progression through cytokinesis.			2.17e-09	28.22	22.1	16826.8	4 (2 2 0 0 0)	GO:0000922 : C:spindle pole; GO:0005509 : F:calcium ion binding; GO:0005576 : C:extracellular region; GO:0005654 : C:nucleoplasm; GO:0005813 : C:centrosome; GO:0005829 : C:cytosol; GO:0005876 : C:spindle microtubule; GO:0005886 : C:plasma membrane; GO:0006936 : P:muscle contraction; GO:0007186 : P:G-protein coupled receptor protein signalin...; GO:0010880 : P:regulation of release of sequestered …
Q13418	ILK		Integrin-linked protein kinase / 2.7.11.1 / 59 kDa serine/threonine-protein kinase / ILK-1 / ILK-2 / p59ILK		Cell junction, focal adhesion. Cell membrane; Peripheral membrane protein; Cytoplasmic side.			Receptor-proximal protein kinase regulating integrin- mediated signal transduction. May act as a mediator of inside-out integrin signaling. Focal adhesion protein part of the complex ILK-PINCH. This complex is considered to be one of the convergence points of integrin- and growth factor-signaling pathway. Could be implicated in mediating cell architecture, adhesion to integrin substrates and anch…		Highly expressed in heart followed by skeletal muscle, pancreas and kidney. Weakly expressed in placenta, lung and liver.	4.5e-09	28.22	9.5	51386	8 (6 2 0 0 0)	GO:0004674 : F:protein serine/threonine kinase activity; GO:0005524 : F:ATP binding; GO:0005829 : C:cytosol; GO:0005925 : C:focal adhesion; GO:0007160 : P:cell-matrix adhesion; GO:0007229 : P:integrin-mediated signaling pathway; GO:0008283 : P:cell proliferation; GO:0016563 : F:transcription activator activity; GO:0034329 : P:cell junction assembly; GO:0042327 : P:positive regulation of phosphory…
P68363	TUBA1B		Tubulin alpha-1B chain / Alpha-tubulin ubiquitous / Tubulin K-alpha-1 / Tubulin alpha-ubiquitous chain		Cytoplasm, cytoskeleton.			Tubulin is the major constituent of microtubules. It binds two moles of GTP, one at an exchangeable site on the beta chain and one at a non-exchangeable site on the alpha-chain.			9.42e-08	28.22	10.9	50119.6	10 (9 1 0 0 0)	GO:0003924 : F:GTPase activity; GO:0005198 : F:structural molecule activity; GO:0005515 : F:protein binding; GO:0005525 : F:GTP binding; GO:0005737 : C:cytoplasm; GO:0005874 : C:microtubule; GO:0007018 : P:microtubule-based movement; GO:0051084 : P:´de novo´ posttranslational protein folding; GO:0051258 : P:protein polymerization
P62888	RPL30		60S ribosomal protein L30								4.42e-07	28.21	24.3	12775.7	3 (2 1 0 0 0)	GO:0003723 : F:RNA binding; GO:0003735 : F:structural constituent of ribosome; GO:0006414 : P:translational elongation; GO:0022625 : C:cytosolic large ribosomal subunit
Q92901	RPL3L		60S ribosomal protein L3-like								4.92e-11	28.19	3.9	46266.9	4 (2 2 0 0 0)	GO:0003723 : F:RNA binding; GO:0003735 : F:structural constituent of ribosome; GO:0005829 : C:cytosol; GO:0005840 : C:ribosome; GO:0006414 : P:translational elongation; GO:0006415 : P:translational termination; GO:0019083 : P:viral transcription; GO:0031018 : P:endocrine pancreas development
Q96PU5	NEDD4L		E3 ubiquitin-protein ligase NEDD4-like / 6.3.2.- / Nedd4-2 / NEDD4.2		Cytoplasm.			E3 ubiquitin-protein ligase which accepts ubiquitin from an E2 ubiquitin-conjugating enzyme in the form of a thioester and then directly transfers the ubiquitin to targeted substrates. Inhibits TGF-beta signaling by triggering SMAD2 and TGFR1 ubiquitination and proteasome-dependent degradation. Promotes ubiquitination and internalization of various plasma membrane channels such as ENaC, Nav1.2, N…		Ubiquitously expressed, with highest levels in prostate, pancreas and kidney.	6.77e-07	28.18	3.8	111862	4 (3 1 0 0 0)	GO:0004842 : F:ubiquitin-protein ligase activity; GO:0005515 : F:protein binding; GO:0005737 : C:cytoplasm; GO:0006814 : P:sodium ion transport; GO:0006883 : P:cellular sodium ion homeostasis; GO:0007588 : P:excretion; GO:0010038 : P:response to metal ion; GO:0016567 : P:protein ubiquitination; GO:0017080 : F:sodium channel regulator activity; GO:0019941 : P:modification-dependent protein catabol…
P43243	MATR3		Matrin-3		Nucleus matrix.			May play a role in transcription or may interact with other nuclear matrix proteins to form the internal fibrogranular network. In association with the SFPQ-NONO heteromer may play a role in nuclear retention of defective RNAs.			1.86e-09	26.25	6.3	94564.7	8 (7 0 1 0 0)	GO:0000166 : F:nucleotide binding; GO:0003723 : F:RNA binding; GO:0005198 : F:structural molecule activity; GO:0005515 : F:protein binding; GO:0005637 : C:nuclear inner membrane; GO:0008270 : F:zinc ion binding; GO:0016363 : C:nuclear matrix
P36955	SERPINF1		Pigment epithelium-derived factor / PEDF / Serpin F1 / EPC-1 / Cell proliferation-inducing gene 35 protein		Secreted. Melanosome. Note=Enriched in stage I melanosomes.			Neurotrophic protein; induces extensive neuronal differentiation in retinoblastoma cells. Potent inhibitor of angiogenesis. As it does not undergo the S (stressed) to R (relaxed) conformational transition characteristic of active serpins, it exhibits no serine protease inhibitory activity.		Retinal pigment epithelial cells and blood plasma.	5.91e-08	26.19	6.5	46313.4	4 (3 0 1 0 0)	GO:0004867 : F:serine-type endopeptidase inhibitor activity; GO:0008283 : P:cell proliferation; GO:0016525 : P:negative regulation of angiogenesis; GO:0042470 : C:melanosome; GO:0050769 : P:positive regulation of neurogenesis				Glycosilation: 285 285 N-linked
Q16658	FSCN1		Fascin / Singed-like protein / 55 kDa actin-bundling protein / p55		Cytoplasm (By similarity).			Organizes filamentous actin into bundles with a minimum of 4.1:1 actin/fascin ratio. Probably involved in the assembly of actin filament bundles present in microspikes, membrane ruffles, and stress fibers.		Ubiquitous.	3.41e-06	24.19	6.1	54496.1	3 (2 0 0 1 0)	GO:0005737 : C:cytoplasm; GO:0005886 : C:plasma membrane; GO:0008283 : P:cell proliferation; GO:0015629 : C:actin cytoskeleton; GO:0030674 : F:protein binding, bridging; GO:0051015 : F:actin filament binding; GO:0051017 : P:actin filament bundle assembly
P20929	NEB		Nebulin		Cytoplasm, myofibril, sarcomere. Cytoplasm, cytoskeleton.			This giant muscle protein may be involved in maintaining the structural integrity of sarcomeres and the membrane system associated with the myofibrils. Bind and stabilize F-actin.		Muscle specific. Located in the thin filament of striated muscle.	0.000211	24.19	0.6	772470	3 (0 3 0 0 0)	GO:0003779 : F:actin binding; GO:0005829 : C:cytosol; GO:0007517 : P:muscle organ development; GO:0007525 : P:somatic muscle development; GO:0008307 : F:structural constituent of muscle; GO:0015629 : C:actin cytoskeleton; GO:0030018 : C:Z disc; GO:0030049 : P:muscle filament sliding; GO:0030832 : P:regulation of actin filament length
P13611	VCAN		Versican core protein / Large fibroblast proteoglycan / Chondroitin sulfate proteoglycan core protein 2 / Chondroitin sulfate proteoglycan 2 / PG-M / Glial hyaluronate-binding protein / GHAP		Secreted, extracellular space, extracellular matrix.			May play a role in intercellular signaling and in connecting cells with the extracellular matrix. May take part in the regulation of cell motility, growth and differentiation. Binds hyaluronic acid.		Cerebral white matter and plasma. Isoform V0 and isoform V1 are expressed in normal brain, gliomas, medulloblastomas, schwannomas, neurofibromas, and meningiomas. Isoform V2 is restricted to normal brain and gliomas. Isoform V3 is found in all these tissues except medulloblastomas.	1.98e-06	22.18	0.9	372589	4 (3 0 0 0 1)	GO:0005509 : F:calcium ion binding; GO:0005529 : F:sugar binding; GO:0005540 : F:hyaluronic acid binding; GO:0005578 : C:proteinaceous extracellular matrix; GO:0005615 : C:extracellular space; GO:0007155 : P:cell adhesion; GO:0008037 : P:cell recognition; GO:0008347 : P:glial cell migration				Glycosilation: 57 57 N-linked (GlcNAc...) ; 330 330 N-linked ; 615 615 N-linked (GlcNAc...) ; 782 782 N-linked (GlcNAc...) ; 809 809 N-linked (GlcNAc...) ; 1332 1332 N-linked (GlcNAc...) ; 1398 1398 N-linked (GlcNAc...) ; 1442 1442 N-linked (GlcNAc...) ; 1468 1468 N-linked (GlcNAc...) ; 1663 1663 N-linked (GlcNAc...) ; 1898 1898 N-linked (GlcNAc...) ; 2179 2179 N-linked (GlcNAc...) ; 2272 2272 N-…
P07437	TUBB		Tubulin beta chain / Tubulin beta-5 chain					Tubulin is the major constituent of microtubules. It binds two moles of GTP, one at an exchangeable site on the beta chain and one at a non-exchangeable site on the alpha-chain.		Ubiquitously expressed with highest levels in spleen, thymus and immature brain.	1.39e-10	20.32	8.8	49639	6 (6 0 0 0 0)	GO:0003924 : F:GTPase activity; GO:0005525 : F:GTP binding; GO:0005829 : C:cytosol; GO:0005874 : C:microtubule; GO:0006928 : P:cellular component movement; GO:0007018 : P:microtubule-based movement; GO:0042267 : P:natural killer cell mediated cytotoxicity; GO:0042288 : F:MHC class I protein binding; GO:0051258 : P:protein polymerization
Q15555	MAPRE2		Microtubule-associated protein RP/EB family member 2 / APC-binding protein EB2 / End-binding protein 2 / EB2		Cytoplasm, cytoskeleton. Note=Associated with the microtubule network. Accumulates at the plus end of microtubules.			May be involved in microtubule polymerization, and spindle function by stabilizing microtubules and anchoring them at centrosomes. May play a role in cell migration (By similarity).		Expressed in different tumor cell lines. Up- regulated in activated B- and T-lymphocytes.	6.76e-11	20.31	9.8	37008.2	3 (3 0 0 0 0)	GO:0005737 : C:cytoplasm; GO:0005874 : C:microtubule; GO:0007067 : P:mitosis; GO:0007165 : P:signal transduction; GO:0008017 : F:microtubule binding; GO:0008283 : P:cell proliferation; GO:0051301 : P:cell division
P09543	CNP		2´,3´-cyclic-nucleotide 3´-phosphodiesterase / CNPase / CNP / 3.1.4.37		Membrane. Melanosome. Note=Firmly bound to membrane structures of brain white matter. Identified by mass spectrometry in melanosome fractions from stage I to stage IV.						7.99e-14	20.3	7.8	47548.7	4 (4 0 0 0 0)	GO:0004113 : F:2´,3´-cyclic-nucleotide 3´-phosphodiesteras...; GO:0005615 : C:extracellular space; GO:0007268 : P:synaptic transmission; GO:0009214 : P:cyclic nucleotide catabolic process; GO:0016070 : P:cellular RNA metabolic process; GO:0042470 : C:melanosome
P13010	XRCC5		ATP-dependent DNA helicase 2 subunit 2 / 3.6.1.- / ATP-dependent DNA helicase II 80 kDa subunit / Lupus Ku autoantigen protein p86 / 86 kDa subunit of Ku antigen / Ku86 / Ku80 / Thyroid-lupus autoantigen / TLAA / CTC box-binding factor 85 kDa subunit / CTCBF / CTC85 / Nuclear factor IV / DNA repair protein XRCC5		Nucleus.			Single stranded DNA-dependent ATP-dependent helicase. Has a role in chromosome translocation. The DNA helicase II complex binds preferentially to fork-like ends of double-stranded DNA in a cell cycle-dependent manner. It works in the 3´-5´ direction. Binding to DNA may be mediated by p70. Involved in DNA nonhomologous end joining (NHEJ) required for double-strand break repair and V(D)J recombinat…			7.65e-13	20.29	5.2	82652.4	5 (5 0 0 0 0)	GO:0000723 : P:telomere maintenance; GO:0000783 : C:nuclear telomere cap complex; GO:0003690 : F:double-stranded DNA binding; GO:0004003 : F:ATP-dependent DNA helicase activity; GO:0005524 : F:ATP binding; GO:0005654 : C:nucleoplasm; GO:0006303 : P:double-strand break repair via nonhomologou...; GO:0008022 : F:protein C-terminus binding; GO:0010843 : F:promoter binding; GO:0019047 : P:provirus in…
P50395	GDI2		Rab GDP dissociation inhibitor beta / Rab GDI beta / Guanosine diphosphate dissociation inhibitor 2 / GDI-2		Cytoplasm (By similarity). Membrane; Peripheral membrane protein (By similarity).			Regulates the GDP/GTP exchange reaction of most Rab proteins by inhibiting the dissociation of GDP from them, and the subsequent binding of GTP to them.		Ubiquitous.	5.66e-14	20.29	7	50630.9	6 (6 0 0 0 0)	GO:0005093 : F:Rab GDP-dissociation inhibitor activity; GO:0005096 : F:GTPase activator activity; GO:0005515 : F:protein binding; GO:0005737 : C:cytoplasm; GO:0007165 : P:signal transduction; GO:0009986 : C:cell surface; GO:0015031 : P:protein transport; GO:0016020 : C:membrane; GO:0043087 : P:regulation of GTPase activity
P36383	GJC1		Gap junction gamma-1 protein / Connexin-45 / Cx45 / Gap junction alpha-7 protein		Cell membrane; Multi-pass membrane protein. Cell junction, gap junction.			One gap junction consists of a cluster of closely packed pairs of transmembrane channels, the connexons, through which materials of low MW diffuse from one cell to a neighboring cell.			6.11e-14	20.28	8.6	45440.9	3 (3 0 0 0 0)	GO:0005922 : C:connexon complex; GO:0006810 : P:transport; GO:0006936 : P:muscle contraction; GO:0007268 : P:synaptic transmission; GO:0016021 : C:integral to membrane; GO:0016044 : P:cellular membrane organization; GO:0016264 : P:gap junction assembly		TRANSMEM: 23 45 Helical; ; 76 95 Helical; ; 176 198 Helical; ; 229 248 Helical;
Q9NZN3	EHD3		EH domain-containing protein 3 / PAST homolog 3		Cell membrane; Peripheral membrane protein; Cytoplasmic side. Endosome membrane; Peripheral membrane protein. Recycling endosome membrane; Peripheral membrane protein. Cytoplasm (By similarity).			Plays a role in endocytic transport.		Highly expressed in heart and brain and moderately expressed in kidney, liver, and placenta.	3.84e-09	20.28	7.1	60848.8	4 (4 0 0 0 0)	GO:0003676 : F:nucleic acid binding; GO:0003924 : F:GTPase activity; GO:0005509 : F:calcium ion binding; GO:0005515 : F:protein binding; GO:0005524 : F:ATP binding; GO:0005525 : F:GTP binding; GO:0005634 : C:nucleus; GO:0005886 : C:plasma membrane; GO:0007596 : P:blood coagulation; GO:0032456 : P:endocytic recycling; GO:0051260 : P:protein homooligomerization; GO:0055038 : C:recycling endosome me…
Q08211	DHX9		ATP-dependent RNA helicase A / 3.6.1.- / Nuclear DNA helicase II / NDH II / DEAH box protein 9		Nucleus, nucleolus. Cytoplasm. Note=Localized in cytoplasmic mRNP granules containing untranslated mRNAs. Can shuttle between nucleus and cytoplasm.			Unwinds double-stranded DNA and RNA in a 3´ to 5´ direction. Alteration of secondary structure may subsequently influence interactions with proteins or other nucleic acids. Functions as a transcriptional activator. Component of the CRD- mediated complex that promotes MYC mRNA stability.			7.77e-10	20.27	2.2	140869	3 (3 0 0 0 0)	GO:0003677 : F:DNA binding; GO:0003725 : F:double-stranded RNA binding; GO:0004003 : F:ATP-dependent DNA helicase activity; GO:0004004 : F:ATP-dependent RNA helicase activity; GO:0005515 : F:protein binding; GO:0005524 : F:ATP binding; GO:0005730 : C:nucleolus; GO:0005813 : C:centrosome; GO:0008380 : P:RNA splicing; GO:0030529 : C:ribonucleoprotein complex; GO:0070934 : P:CRD-mediated mRNA stabil…
P62910	RPL32		60S ribosomal protein L32								1.41e-07	20.26	22.2	15849.8	3 (3 0 0 0 0)	GO:0003735 : F:structural constituent of ribosome; GO:0005515 : F:protein binding; GO:0005829 : C:cytosol; GO:0005840 : C:ribosome; GO:0006414 : P:translational elongation; GO:0006415 : P:translational termination; GO:0019083 : P:viral transcription; GO:0031018 : P:endocrine pancreas development
P15169	CPN1		Carboxypeptidase N catalytic chain / CPN / 3.4.17.3 / Anaphylatoxin inactivator / Arginine carboxypeptidase / Carboxypeptidase N polypeptide 1 / Carboxypeptidase N small subunit / Kininase-1 / Lysine carboxypeptidase / Plasma carboxypeptidase B / Serum carboxypeptidase N / SCPN		Secreted, extracellular space.			Protects the body from potent vasoactive and inflammatory peptides containing C-terminal Arg or Lys (such as kinins or anaphylatoxins) which are released into the circulation.		Synthesized in the liver and secreted in plasma.	2.79e-08	20.25	6.3	52253.4	4 (4 0 0 0 0)	GO:0004181 : F:metallocarboxypeptidase activity; GO:0005615 : C:extracellular space; GO:0006508 : P:proteolysis; GO:0008270 : F:zinc ion binding				Glycosilation: 400 400 O-linked (GalNAc...) ; 402 402 O-linked (GalNAc...) ; 409 409 O-linked (GalNAc...)
P62280	RPS11		40S ribosomal protein S11								1.64e-09	20.25	18.4	18419	3 (3 0 0 0 0)	GO:0003735 : F:structural constituent of ribosome; GO:0005515 : F:protein binding; GO:0006414 : P:translational elongation; GO:0006415 : P:translational termination; GO:0019083 : P:viral transcription; GO:0019843 : F:rRNA binding; GO:0022627 : C:cytosolic small ribosomal subunit; GO:0031018 : P:endocrine pancreas development
P16989	CSDA		DNA-binding protein A / Cold shock domain-containing protein A / Single-strand DNA-binding protein NF-GMB		Cytoplasm. Nucleus.			Binds to the GM-CSF promoter. Seems to act as a repressor. Binds also to full length mRNA and to short RNA sequences containing the consensus site 5´-UCCAUCA-3´. May have a role in translation repression (By similarity).		Highly expressed in skeletal muscle and heart.	7.85e-10	20.25	8.6	40066.1	2 (2 0 0 0 0)	GO:0000122 : P:negative regulation of transcription from R...; GO:0003690 : F:double-stranded DNA binding; GO:0003700 : F:transcription factor activity; GO:0003702 : F:RNA polymerase II transcription factor acti...; GO:0003714 : F:transcription corepressor activity; GO:0005634 : C:nucleus; GO:0005737 : C:cytoplasm; GO:0006350 : P:cellular transcription; GO:0009409 : P:response to cold
P08758	ANXA5		Annexin A5 / Annexin-5 / Annexin V / Lipocortin V / Endonexin II / Calphobindin I / CBP-I / Placental anticoagulant protein I / PAP-I / Placental anticoagulant protein 4 / PP4 / Thromboplastin inhibitor / Vascular anticoagulant-alpha / VAC-alpha / Anchorin CII					This protein is an anticoagulant protein that acts as an indirect inhibitor of the thromboplastin-specific complex, which is involved in the blood coagulation cascade.			2.46e-08	20.25	9.7	35914.4	4 (4 0 0 0 0)	GO:0004859 : F:phospholipase inhibitor activity; GO:0005509 : F:calcium ion binding; GO:0005544 : F:calcium-dependent phospholipid binding; GO:0005737 : C:cytoplasm; GO:0006916 : P:anti-apoptosis; GO:0007165 : P:signal transduction; GO:0007596 : P:blood coagulation; GO:0050819 : P:negative regulation of coagulation
Q9UK41	VPS28		Vacuolar protein sorting-associated protein 28 homolog / H-Vps28 / ESCRT-I complex subunit VPS28		Cell membrane. Late endosome membrane; Peripheral membrane protein.			Component of the ESCRT-I complex, a regulator of vesicular trafficking process.			1.1e-08	20.25	13.1	25408.7	4 (4 0 0 0 0)	GO:0005515 : F:protein binding; GO:0005829 : C:cytosol; GO:0005886 : C:plasma membrane; GO:0015031 : P:protein transport; GO:0031397 : P:negative regulation of protein ubiquitination; GO:0031902 : C:late endosome membrane
P13591	NCAM1	CD56	Neural cell adhesion molecule 1 / N-CAM-1 / NCAM-1 / CD56		Isoform 6			This protein is a cell adhesion molecule involved in neuron-neuron adhesion, neurite fasciculation, outgrowth of neurites, etc.			7.22e-08	20.24	4	94515.2	3 (3 0 0 0 0)	GO:0005515 : F:protein binding; GO:0005576 : C:extracellular region; GO:0016021 : C:integral to membrane; GO:0031225 : C:anchored to membrane		TRANSMEM: 719 739		Glycosilation: 222 222 N-linked (GlcNAc...) ; 315 315 N-linked (GlcNAc...) ; 347 347 N-linked (GlcNAc...) ; 433 433 N-linked (GlcNAc...) ; 459 459 N-linked ; 488 488 N-linked (GlcNAc...)
P07737	PFN1		Profilin-1 / Profilin I		Cytoplasm, cytoskeleton.			Binds to actin and affects the structure of the cytoskeleton. At high concentrations, profilin prevents the polymerization of actin, whereas it enhances it at low concentrations. By binding to PIP2, it inhibits the formation of IP3 and DG.			2.73e-08	20.24	21.4	15044.6	5 (5 0 0 0 0)	GO:0003779 : F:actin binding; GO:0005737 : C:cytoplasm; GO:0015629 : C:actin cytoskeleton; GO:0030036 : P:actin cytoskeleton organization; GO:0070064 : F:proline-rich region binding
P32969	RPL9		60S ribosomal protein L9								1.53e-10	20.24	12.5	21849.8	4 (4 0 0 0 0)	GO:0003735 : F:structural constituent of ribosome; GO:0005730 : C:nucleolus; GO:0005829 : C:cytosol; GO:0005840 : C:ribosome; GO:0006414 : P:translational elongation; GO:0006415 : P:translational termination; GO:0019083 : P:viral transcription; GO:0019843 : F:rRNA binding; GO:0031018 : P:endocrine pancreas development
P08238	HSP90AB1		Heat shock protein HSP 90-beta / HSP 90 / Heat shock 84 kDa / HSP 84 / HSP84		Cytoplasm. Melanosome. Note=Identified by mass spectrometry in melanosome fractions from stage I to stage IV.			Molecular chaperone. Has ATPase activity.			3.65e-10	20.23	4.1	83212.2	3 (3 0 0 0 0)	GO:0005524 : F:ATP binding; GO:0006457 : P:protein folding; GO:0006986 : P:response to unfolded protein; GO:0030235 : F:nitric-oxide synthase regulator activity; GO:0030911 : F:TPR domain binding; GO:0032435 : P:negative regulation of proteasomal ubiquiti...; GO:0042470 : C:melanosome; GO:0045429 : P:positive regulation of nitric oxide biosynt...; GO:0051082 : F:unfolded protein binding; GO:00603…
P17987	TCP1		T-complex protein 1 subunit alpha / TCP-1-alpha / CCT-alpha		Cytoplasm. Cytoplasm, cytoskeleton, centrosome.			Molecular chaperone; assists the folding of proteins upon ATP hydrolysis. As part of the BBS/CCT complex may play a role in the assembly of BBSome, a complex involved in ciliogenesis regulating transports vesicles to the cilia. Known to play a role, in vitro, in the folding of actin and tubulin.			3.8e-10	20.23	5.6	60305.7	3 (3 0 0 0 0)	GO:0005524 : F:ATP binding; GO:0006457 : P:protein folding; GO:0007021 : P:tubulin complex assembly; GO:0051082 : F:unfolded protein binding
P68431	HIST1H3J		Histone H3.1 / Histone H3/a / Histone H3/b / Histone H3/c / Histone H3/d / Histone H3/f / Histone H3/h / Histone H3/i / Histone H3/j / Histone H3/k / Histone H3/l		Nucleus. Chromosome.			Core component of nucleosome. Nucleosomes wrap and compact DNA into chromatin, limiting DNA accessibility to the cellular machineries which require DNA as a template. Histones thereby play a central role in transcription regulation, DNA repair, DNA replication and chromosomal stability. DNA accessibility is regulated via a complex set of post-translational modifications of histones, also called h…			2.33e-09	20.23	18.4	15394.5	4 (4 0 0 0 0)	GO:0000786 : C:nucleosome; GO:0003677 : F:DNA binding; GO:0005515 : F:protein binding; GO:0005654 : C:nucleoplasm; GO:0006334 : P:nucleosome assembly; GO:0007596 : P:blood coagulation
P08195	SLC3A2	CD98	4F2 cell-surface antigen heavy chain / 4F2hc / Lymphocyte activation antigen 4F2 large subunit / 4F2 heavy chain antigen / CD98		Apical cell membrane; Single-pass type II membrane protein. Melanosome. Note=Identified by mass spectrometry in melanosome fractions from stage I to stage IV. Localized to the plasma membrane when associated with SLC7A5 or SLC7A8. Localized to the placental apical membrane. Located selectively at cell-cell adhesion sites (By similarity). Colocalized with SLC7A8/LAT2 at the basolateral membrane of…			Required for the function of light chain amino-acid transporters. Involved in sodium-independent, high-affinity transport of large neutral amino acids such as phenylalanine, tyrosine, leucine, arginine and tryptophan. Involved in guiding and targeting of LAT1 and LAT2 to the plasma membrane. When associated with SLC7A6 or SLC7A7 acts as an arginine/glutamine exchanger, following an antiport mecha…		Expressed ubiquitously in all tissues tested with highest levels detected in kidney, placenta and testis and weakest level in thymus. During gestation, expression in the placenta was significantly stronger at full-term than at the mid- trimester stage. Expressed in HUVECS and at low levels in resting peripheral blood T-lymphocytes and quiescent fibroblasts. Also expressed in fetal liver and in th…	1.12e-06	20.22	3.3	67951.9	2 (2 0 0 0 0)	GO:0003824 : F:catalytic activity; GO:0005432 : F:calcium:sodium antiporter activity; GO:0005515 : F:protein binding; GO:0005975 : P:carbohydrate metabolic process; GO:0006816 : P:calcium ion transport; GO:0009986 : C:cell surface; GO:0015175 : F:neutral amino acid transmembrane transporte...; GO:0015827 : P:tryptophan transport; GO:0016021 : C:integral to membrane; GO:0016049 : P:cell growth; GO…		TRANSMEM: 185 205 Signal-anchor for type II		Glycosilation: 365 365 N-linked ; 381 381 N-linked ; 395 395 N-linked ; 424 424 N-linked ; 428 428 N-linked ; 506 506 N-linked
P20742	PZP		Pregnancy zone protein / C3 and PZP-like alpha-2-macroglobulin domain-containing protein 6		Secreted.			Is able to inhibit all four classes of proteinases by a unique ´trapping´ mechanism. This protein has a peptide stretch, called the ´bait region´ which contains specific cleavage sites for different proteinases. When a proteinase cleaves the bait region, a conformational change is induced in the protein which traps the proteinase. The entrapped enzyme remains active against low molecular weight s…		Plasma. Prominent constituent of late- pregnancy sera.	2.3e-08	20.22	2	163759	3 (3 0 0 0 0)	GO:0004867 : F:serine-type endopeptidase inhibitor activity; GO:0005515 : F:protein binding; GO:0005615 : C:extracellular space; GO:0007565 : P:female pregnancy				Glycosilation: 24 24 N-linked (GlcNAc...) ; 54 54 N-linked (GlcNAc...) ; 69 69 N-linked (GlcNAc...) ; 246 246 N-linked (GlcNAc...) ; 392 392 N-linked (GlcNAc...) ; 406 406 N-linked ; 753 753 N-linked (GlcNAc...) ; 875 875 N-linked (GlcNAc...) ; 932 932 N-linked ; 997 997 N-linked ; 1430 1430 N-linked
Q9UN37	VPS4A		Vacuolar protein sorting-associated protein 4A / Protein SKD2 / VPS4-1 / hVPS4		Prevacuolar compartment membrane; Peripheral membrane protein. Late endosome membrane; Peripheral membrane protein (Probable). Note=Membrane-associated in the prevacuolar endosomal compartment. Localizes to the midbody of dividing cells. Localized in two distinct rings on either side of the Fleming body.			Involved in late steps of the endosomal multivesicular bodies (MVB) pathway. Recognizes membrane-associated ESCRT-III assemblies and catalyzes their disassembly, possibly in combination with membrane fission. Redistributes the ESCRT-III components to the cytoplasm for further rounds of MVB sorting. MVBs contain intraluminal vesicles (ILVs) that are generated by invagination and scission from the …		Ubiquitously expressed.	7.97e-07	20.22	3.9	48867.1	3 (3 0 0 0 0)	GO:0000910 : P:cytokinesis; GO:0005524 : F:ATP binding; GO:0007049 : P:cell cycle; GO:0008022 : F:protein C-terminus binding; GO:0015031 : P:protein transport; GO:0016197 : P:endosome transport; GO:0019904 : F:protein domain specific binding; GO:0030496 : C:midbody; GO:0031902 : C:late endosome membrane; GO:0042623 : F:ATPase activity, coupled; GO:0048471 : C:perinuclear region of cytoplasm
P61313	RPL15		60S ribosomal protein L15								5.14e-10	20.22	11.3	24131.1	3 (3 0 0 0 0)	GO:0003723 : F:RNA binding; GO:0003735 : F:structural constituent of ribosome; GO:0005829 : C:cytosol; GO:0005840 : C:ribosome; GO:0006414 : P:translational elongation; GO:0006415 : P:translational termination; GO:0019083 : P:viral transcription; GO:0031018 : P:endocrine pancreas development
Q15084	PDIA6		Protein disulfide-isomerase A6 / 5.3.4.1 / Protein disulfide isomerase P5 / Thioredoxin domain-containing protein 7		Endoplasmic reticulum lumen (By similarity). Melanosome. Note=Identified by mass spectrometry in melanosome fractions from stage I to stage IV.						6.47e-06	20.22	6.6	48091.3	3 (3 0 0 0 0)	GO:0003756 : F:protein disulfide isomerase activity; GO:0005515 : F:protein binding; GO:0005788 : C:endoplasmic reticulum lumen; GO:0005793 : C:ER-Golgi intermediate compartment; GO:0006457 : P:protein folding; GO:0042470 : C:melanosome; GO:0045454 : P:cell redox homeostasis
Q9NZI8	IGF2BP1		Insulin-like growth factor 2 mRNA-binding protein 1 / IGF2 mRNA-binding protein 1 / IMP-1 / IGF-II mRNA-binding protein 1 / Coding region determinant-binding protein / CRD-BP / VICKZ family member 1 / Zip code-binding protein 1 / Zipcode-binding protein 1 / ZBP-1		Nucleus. Cytoplasm. Cell projection, lamellipodium. Cell projection, dendrite (By similarity). Cell projection, dendritic spine (By similarity). Note=Localized in cytoplasmic mRNP granules containing untranslated mRNAs. Targeted to stress granules (SGs), but not processing bodies (PBs), during cellular stress. Colocalizes with G3BP1 and TIAL1 in SGs. Colocalizes with HIV-1 GAG at the cell edges. …			RNA-binding factor that affects mRNA nuclear export, localization, stability and translation. Component of the CRD- mediated complex that promotes MYC mRNA stabilization. Regulates mRNA stability during the integrated cellular stress response (ISR) in stress granules (SGs). Stabilizes the BTRC/FBW1A mRNA from degradation by disrupting miRNA-dependent interaction with AGO2. Identified in a HCV IRE…		Expressed in fetal liver, fetal lung, fetal kidney, fetal thymus, fetal placenta, fetal follicles of ovary, gonocytes of testis, oocytes, spermatogonia and semen (at protein level). Expressed in testicular and lung cancer (at protein level). Expressed in kidney, prostate, trachea, testis and lung cancer.	3.92e-07	20.22	5.2	63441.3	3 (3 0 0 0 0)	GO:0000166 : F:nucleotide binding; GO:0005515 : F:protein binding; GO:0005634 : C:nucleus; GO:0010494 : C:stress granule; GO:0010610 : P:regulation of mRNA stability involved in re...; GO:0017148 : P:negative regulation of translation; GO:0030027 : C:lamellipodium; GO:0042035 : P:regulation of cytokine biosynthetic process; GO:0043197 : C:dendritic spine; GO:0045182 : F:translation regulator acti…
Q9H444	CHMP4B		Charged multivesicular body protein 4b / Chromatin-modifying protein 4b / CHMP4b / SNF7 homolog associated with Alix 1 / SNF7-2 / hSnf7-2 / Vacuolar protein sorting-associated protein 32-2 / Vps32-2 / hVps32-2		Cytoplasm, cytosol. Late endosome membrane; Peripheral membrane protein (Probable).			Probable core component of the endosomal sorting required for transport complex III (ESCRT-III) which is involved in multivesicular bodies (MVBs) formation and sorting of endosomal cargo proteins into MVBs. MVBs contain intraluminal vesicles (ILVs) that are generated by invagination and scission from the limiting membrane of the endosome and mostly are delivered to lysosomes enabling degradation …		Widely expressed. Expressed at higher level in heart and skeletal muscle. Also expressed in brain, colon, thymus, spleen, kidney, liver, small intestine, placenta, lung and peripheral blood lymphocytes.	4.41e-07	20.22	11.2	24934.6	4 (4 0 0 0 0)	GO:0005829 : C:cytosol; GO:0015031 : P:protein transport; GO:0031902 : C:late endosome membrane
P05023	ATP1A1		Sodium/potassium-transporting ATPase subunit alpha-1 / Na(+)/K(+) ATPase alpha-1 subunit / 3.6.3.9 / Sodium pump subunit alpha-1		Membrane; Multi-pass membrane protein. Melanosome. Note=Identified by mass spectrometry in melanosome fractions from stage I to stage IV.			This is the catalytic component of the active enzyme, which catalyzes the hydrolysis of ATP coupled with the exchange of sodium and potassium ions across the plasma membrane. This action creates the electrochemical gradient of sodium and potassium ions, providing the energy for active transport of various nutrients.			2.88e-07	20.21	3.1	112824	3 (3 0 0 0 0)	GO:0000287 : F:magnesium ion binding; GO:0005391 : F:sodium:potassium-exchanging ATPase activity; GO:0005515 : F:protein binding; GO:0005524 : F:ATP binding; GO:0005890 : C:sodium:potassium-exchanging ATPase complex; GO:0006754 : P:ATP biosynthetic process; GO:0006813 : P:potassium ion transport; GO:0006814 : P:sodium ion transport; GO:0015077 : F:monovalent inorganic cation transmembrane t...; G…		TRANSMEM: 88 108 ; 132 152 ; 289 308 ; 321 338 ; 773 792 ; 803 823 ; 844 866 ; 919 938 ; 952 970 ; 986 1006
O43657	TSPAN6		Tetraspanin-6 / Tspan-6 / A15 homolog / Putative NF-kappa-B-activating protein 321 / T245 protein / Tetraspanin TM4-D / Transmembrane 4 superfamily member 6		Membrane; Multi-pass membrane protein.						2.83e-07	20.21	10.2	27545.1	4 (4 0 0 0 0)	GO:0004871 : F:signal transducer activity; GO:0016021 : C:integral to membrane; GO:0043123 : P:positive regulation of I-kappaB kinase/NF-k...		TRANSMEM: 20 40 Helical; ; 60 80 Helical; ; 94 114 Helical; ; 209 229 Helical;		Glycosilation: 134 134 N-linked (GlcNAc...)
O75051	PLXNA2		Plexin-A2 / Semaphorin receptor OCT		Membrane; Single-pass type I membrane protein (Potential).			Coreceptor for SEMA3A. Necessary for signaling by class 3 semaphorins and subsequent remodeling of the cytoskeleton. Plays a role in axon guidance, invasive growth and cell migration. Class 3 semaphorins bind to a complex composed of a neuropilin and a plexin. The plexin modulates the affinity of the complex for specific semaphorins, and its cytoplasmic domain is required for the activation of do…		Detected in fetal brain.	7.91e-07	20.21	3.1	210968	3 (3 0 0 0 0)	GO:0005622 : C:intracellular; GO:0005886 : C:plasma membrane; GO:0007165 : P:signal transduction; GO:0016021 : C:integral to membrane		TRANSMEM: 1238 1258		Glycosilation: 76 76 N-linked ; 91 91 N-linked (GlcNAc...) ; 327 327 N-linked (GlcNAc...) ; 598 598 N-linked (GlcNAc...) ; 696 696 N-linked (GlcNAc...) ; 756 756 N-linked (GlcNAc...) ; 1205 1205 N-linked (GlcNAc...)
Q12860	CNTN1		Contactin-1 / Neural cell surface protein F3 / Glycoprotein gp135		Isoform 2 anchor; Extracellular side.			Contactins mediate cell surface interactions during nervous system development. Involved in the formation of paranodal axo-glial junctions in myelinated peripheral nerves and in the signaling between axons and myelinating glial cells via its association with CNTNAP1. Participates in oligodendrocytes generation by acting as a ligand of NOTCH1. Its association with NOTCH1 promotes NOTCH1 activation…		Strongly expressed in brain and in neuroblastoma and retinoblastoma cell lines. Lower levels of expression in lung, pancreas, kidney and skeletal muscle.	4.31e-09	20.21	2.9	113249	3 (3 0 0 0 0)	GO:0005515 : F:protein binding; GO:0005624 : C:membrane fraction; GO:0005886 : C:plasma membrane; GO:0007155 : P:cell adhesion; GO:0007219 : P:Notch signaling pathway; GO:0031225 : C:anchored to membrane				Glycosilation: 208 208 N-linked (GlcNAc...) ; 258 258 N-linked (GlcNAc...) ; 338 338 N-linked (GlcNAc...) ; 457 457 N-linked (GlcNAc...) ; 473 473 N-linked (GlcNAc...) ; 494 494 N-linked ; 521 521 N-linked (GlcNAc...) ; 591 591 N-linked (GlcNAc...) ; 933 933 N-linked (GlcNAc...)
Q71UI9	H2AFV		Histone H2A.V / H2A.F/Z		Nucleus (By similarity).			Variant histone H2A which replaces conventional H2A in a subset of nucleosomes. Nucleosomes wrap and compact DNA into chromatin, limiting DNA accessibility to the cellular machineries which require DNA as a template. Histones thereby play a central role in transcription regulation, DNA repair, DNA replication and chromosomal stability. DNA accessibility is regulated via a complex set of post-tran…			3.3e-06	20.21	10.9	13500.5	4 (4 0 0 0 0)	GO:0000786 : C:nucleosome; GO:0003677 : F:DNA binding; GO:0005634 : C:nucleus; GO:0006334 : P:nucleosome assembly
P37108	SRP14		Signal recognition particle 14 kDa protein / SRP14 / 18 kDa Alu RNA-binding protein		Cytoplasm.			Signal-recognition-particle assembly has a crucial role in targeting secretory proteins to the rough endoplasmic reticulum membrane. SRP9 together with SRP14 and the Alu portion of the SRP RNA, constitutes the elongation arrest domain of SRP. The complex of SRP9 and SRP14 is required for SRP RNA binding.			3.58e-09	20.21	19.9	14560.8	3 (3 0 0 0 0)	GO:0005515 : F:protein binding; GO:0005786 : C:signal recognition particle, endoplasmic re...; GO:0006614 : P:SRP-dependent cotranslational protein targe...; GO:0008312 : F:7S RNA binding; GO:0030942 : F:endoplasmic reticulum signal peptide binding; GO:0042493 : P:response to drug; GO:0045900 : P:negative regulation of translational elonga...
P15311	EZR		Ezrin / Cytovillin / Villin-2 / p81		Apical cell membrane; Peripheral membrane protein; Cytoplasmic side. Cell projection. Cell projection, microvillus membrane; Peripheral membrane protein; Cytoplasmic side. Cell projection, ruffle membrane; Peripheral membrane protein; Cytoplasmic side. Cytoplasm, cell cortex. Cytoplasm, cytoskeleton. Note=Localization to the apical membrane of parietal cells depends on the interaction with MPP5. …			Probably involved in connections of major cytoskeletal structures to the plasma membrane. In epithelial cells, required for the formation of microvilli and membrane ruffles on the apical pole. Along with PLEKHG6, required for normal macropinocytosis.		Expressed in cerebral cortex, basal ganglia, hippocampus, hypophysis, and optic nerve. Weakly expressed in brain stem and diencephalon. Stronger expression was detected in gray matter of frontal lobe compared to white matter (at protein level). Component of the microvilli of intestinal epithelial cells. Preferentially expressed in astrocytes of hippocampus, frontal cortex, thalamus, parahippocamp…	2.64e-06	20.21	4.6	69369.8	9 (9 0 0 0 0)	GO:0005730 : C:nucleolus; GO:0005829 : C:cytosol; GO:0005884 : C:actin filament; GO:0007016 : P:cytoskeletal anchoring at plasma membrane; GO:0007159 : P:leukocyte adhesion; GO:0007411 : P:axon guidance; GO:0008360 : P:regulation of cell shape; GO:0016323 : C:basolateral plasma membrane; GO:0016324 : C:apical plasma membrane; GO:0019898 : C:extrinsic to membrane; GO:0022614 : P:membrane to membra…
Q9H9H4	VPS37B		Vacuolar protein sorting-associated protein 37B / hVps37B / ESCRT-I complex subunit VPS37B		Late endosome membrane; Peripheral membrane protein. Note=Recruited to the endosomal membrane in a VPS4A- dependent fashion.			Component of the ESCRT-I complex, a regulator of vesicular trafficking process. Required for the sorting of endocytic ubiquitinated cargos into multivesicular bodies. May be involved in cell growth and differentiation.		Widely expressed. Expressed in macrophages and lymphocytes.	2.92e-06	20.21	13.3	31287.5	2 (2 0 0 0 0)	GO:0015031 : P:protein transport; GO:0031902 : C:late endosome membrane
Q99816	TSG101		Tumor susceptibility gene 101 protein / ESCRT-I complex subunit TSG101		Cytoplasm. Membrane; Peripheral membrane protein. Nucleus. Late endosome membrane; Peripheral membrane protein. Note=Mainly cytoplasmic. Membrane-associated when active and soluble when inactive. Depending on the stage of the cell cycle, detected in the nucleus. Colocalized with CEP55 in the midbody during cytokinesis.			Component of the ESCRT-I complex, a regulator of vesicular trafficking process. Binds to ubiquitinated cargo proteins and is required for the sorting of endocytic ubiquitinated cargos into multivesicular bodies (MVBs). Mediates the association between the ESCRT-0 and ESCRT-I complex. Required for completion of cytokinesis; the function requires CEP55. May be involved in cell growth and differenti…		Heart, brain, placenta, lung, liver, skeletal, kidney and pancreas.	5.05e-05	20.21	7.7	43916.5	3 (3 0 0 0 0)	GO:0003677 : F:DNA binding; GO:0003714 : F:transcription corepressor activity; GO:0005730 : C:nucleolus; GO:0005769 : C:early endosome; GO:0005771 : C:multivesicular body; GO:0005886 : C:plasma membrane; GO:0015031 : P:protein transport; GO:0031625 : F:ubiquitin protein ligase binding; GO:0031902 : C:late endosome membrane; GO:0043130 : F:ubiquitin binding; GO:0043162 : P:ubiquitin-dependent prot…
P23284	PPIB		Peptidyl-prolyl cis-trans isomerase B / PPIase B / 5.2.1.8 / Rotamase B / Cyclophilin B / S-cyclophilin / SCYLP / CYP-S1		Endoplasmic reticulum lumen. Melanosome. Note=Identified by mass spectrometry in melanosome fractions from stage I to stage IV.			PPIases accelerate the folding of proteins. It catalyzes the cis-trans isomerization of proline imidic peptide bonds in oligopeptides.			1.38e-05	20.2	12.5	23727.5	3 (3 0 0 0 0)	GO:0003755 : F:peptidyl-prolyl cis-trans isomerase activity; GO:0005788 : C:endoplasmic reticulum lumen; GO:0006457 : P:protein folding; GO:0042277 : F:peptide binding; GO:0042470 : C:melanosome; GO:0051082 : F:unfolded protein binding				Glycosilation: 148 148 N-linked (GlcNAc...)
Q5VW32	BROX		BRO1 domain-containing protein BROX / BRO1 domain- and CAAX motif-containing protein		Membrane; Lipid-anchor (Potential).						2.73e-08	20.2	8.5	46446.7	4 (4 0 0 0 0)	GO:0016020 : C:membrane
Q92499	DDX1		ATP-dependent RNA helicase DDX1 / 3.6.1.- / DEAD box protein 1 / DEAD box protein retinoblastoma / DBP-RB		Cytoplasmic granule. Note=Localized with MBNL1 and TIAL1 and YBX1 in stress granules upon stress.					Highest levels of transcription in 2 retinoblastoma cell lines and in tissues of neuroectodermal origin including the retina, brain, and spinal cord.	2.81e-09	20.2	3.6	82379.9	3 (3 0 0 0 0)	GO:0000245 : P:spliceosome assembly; GO:0003723 : F:RNA binding; GO:0003724 : F:RNA helicase activity; GO:0005515 : F:protein binding; GO:0005524 : F:ATP binding; GO:0006446 : P:regulation of translational initiation; GO:0007275 : P:multicellular organismal development; GO:0008026 : F:ATP-dependent helicase activity; GO:0010494 : C:stress granule
P23246	SFPQ		Splicing factor, proline- and glutamine-rich / Polypyrimidine tract-binding protein-associated-splicing factor / PTB-associated-splicing factor / PSF / DNA-binding p52/p100 complex, 100 kDa subunit / 100 kDa DNA-pairing protein / hPOMp100		Nucleus matrix. Note=Predominantly in nuclear matrix.			DNA- and RNA binding protein, involved in several nuclear processes. Essential pre-mRNA splicing factor required early in spliceosome formation and for splicing catalytic step II, probably as an heteromer with NONO. Binds to pre-mRNA in spliceosome C complex, and specifically binds to intronic polypyrimidine tracts. Interacts with U5 snRNA, probably by binding to a purine-rich sequence located on…			1.15e-07	20.2	4.8	76101.8	2 (2 0 0 0 0)	GO:0000166 : F:nucleotide binding; GO:0000380 : P:alternative nuclear mRNA splicing, via spli...; GO:0003677 : F:DNA binding; GO:0003723 : F:RNA binding; GO:0005515 : F:protein binding; GO:0006281 : P:DNA repair; GO:0006310 : P:DNA recombination; GO:0006350 : P:cellular transcription; GO:0016363 : C:nuclear matrix; GO:0042382 : C:paraspeckles; GO:0045449 : P:regulation of cellular transcription
Q04917	YWHAH		14-3-3 protein eta / Protein AS1					Adapter protein implicated in the regulation of a large spectrum of both general and specialized signaling pathway. Binds to a large number of partners, usually by recognition of a phosphoserine or phosphothreonine motif. Binding generally results in the modulation of the activity of the binding partner.		Expressed mainly in the brain and present in other tissues albeit at lower levels.	6.82e-06	20.2	10.2	28201	3 (3 0 0 0 0)	GO:0005159 : F:insulin-like growth factor receptor binding; GO:0005737 : C:cytoplasm; GO:0006713 : P:glucocorticoid catabolic process; GO:0006886 : P:intracellular protein transport; GO:0016563 : F:transcription activator activity; GO:0019899 : F:enzyme binding; GO:0019904 : F:protein domain specific binding; GO:0035259 : F:glucocorticoid receptor binding; GO:0042921 : P:glucocorticoid receptor s…
P63096	GNAI1		Guanine nucleotide-binding protein G(i) subunit alpha-1 / Adenylate cyclase-inhibiting G alpha protein					Guanine nucleotide-binding proteins (G proteins) are involved as modulators or transducers in various transmembrane signaling systems. The G(i) proteins are involved in hormonal regulation of adenylate cyclase: they inhibit the cyclase in response to beta-adrenergic stimuli.			1.1e-05	20.2	7.3	40335.3	2 (2 0 0 0 0)	GO:0004871 : F:signal transducer activity; GO:0005515 : F:protein binding; GO:0005525 : F:GTP binding; GO:0005834 : C:heterotrimeric G-protein complex; GO:0007193 : P:inhibition of adenylate cyclase activity by...
O75954	TSPAN9		Tetraspanin-9 / Tspan-9 / Tetraspan NET-5		Membrane; Multi-pass membrane protein (By similarity). Note=Colocalizes with GP6 in tetraspanin microdomains on the platelet surface (By similarity).					Expressed in megakaryocytes and platelets (at protein level).	2.95e-06	20.19	10.9	26760.5	3 (3 0 0 0 0)	GO:0005624 : C:membrane fraction; GO:0005887 : C:integral to plasma membrane		TRANSMEM: 14 34 Helical; ; 56 76 Helical; ; 86 106 Helical; ; 204 224 Helical;		Glycosilation: 180 180 N-linked (GlcNAc...)
P39023	RPL3		60S ribosomal protein L3 / HIV-1 TAR RNA-binding protein B / TARBP-B		Cytoplasm.			The L3 protein is a component of the large subunit of cytoplasmic ribosomes.			5e-07	20.19	8.4	46079.8	3 (3 0 0 0 0)	GO:0003723 : F:RNA binding; GO:0003735 : F:structural constituent of ribosome; GO:0005515 : F:protein binding; GO:0005730 : C:nucleolus; GO:0006414 : P:translational elongation; GO:0022625 : C:cytosolic large ribosomal subunit
P16403	HIST1H1C		Histone H1.2 / Histone H1d		Nucleus.			Histones H1 are necessary for the condensation of nucleosome chains into higher order structures.			3.09e-08	20.19	6.1	21351.8	8 (7 1 0 0 0)	GO:0000786 : C:nucleosome; GO:0003677 : F:DNA binding; GO:0005634 : C:nucleus; GO:0006334 : P:nucleosome assembly
P21579	SYT1		Synaptotagmin-1 / Synaptotagmin I / SytI / p65		Cytoplasmic vesicle, secretory vesicle, synaptic vesicle membrane; Single-pass membrane protein. Cytoplasmic vesicle, secretory vesicle, chromaffin granule membrane; Single-pass membrane protein. Cytoplasm. Note=Synaptic vesicles and chromaffin granules.			May have a regulatory role in the membrane interactions during trafficking of synaptic vesicles at the active zone of the synapse. It binds acidic phospholipids with a specificity that requires the presence of both an acidic head group and a diacyl backbone. A Ca(2+)-dependent interaction between synaptotagmin and putative receptors for activated protein kinase C has also been reported. It can bi…			2.39e-08	20.18	3.1	47542.8	2 (2 0 0 0 0)	GO:0005215 : F:transporter activity; GO:0005513 : P:detection of calcium ion; GO:0005545 : F:phosphatidylinositol binding; GO:0007269 : P:neurotransmitter secretion; GO:0014047 : P:glutamate secretion; GO:0016021 : C:integral to membrane; GO:0017075 : F:syntaxin-1 binding; GO:0030054 : C:cell junction; GO:0030666 : C:endocytic vesicle membrane; GO:0030672 : C:synaptic vesicle membrane; GO:0042584…		TRANSMEM: 58 80 Helical;		Glycosilation: 25 25 N-linked (GlcNAc...)
Q15758	SLC1A5		Neutral amino acid transporter B(0) / ATB(0) / Sodium-dependent neutral amino acid transporter type 2 / RD114/simian type D retrovirus receptor / Baboon M7 virus receptor / Solute carrier family 1 member 5		Membrane; Multi-pass membrane protein (Probable). Melanosome. Note=Identified by mass spectrometry in melanosome fractions from stage I to stage IV.			Has a broad substrate specificity, a preference for zwitterionic amino acids, and a sodium-dependence. It accepts as substrates all neutral amino acids, including glutamine, asparagine, and branched-chain and aromatic amino acids, and excludes methylated amino acids, anionic amino acids, and cationic amino acids. Act as a cell surface receptor for feline endogenous virus RD114, baboon M7 endogeno…		Placenta, lung, skeletal muscle, kidney, pancreas, and intestine.	0.000236	20.18	5.7	56562.4	2 (2 0 0 0 0)	GO:0004872 : F:receptor activity; GO:0005515 : F:protein binding; GO:0005624 : C:membrane fraction; GO:0005887 : C:integral to plasma membrane; GO:0006835 : P:dicarboxylic acid transport; GO:0015175 : F:neutral amino acid transmembrane transporte...; GO:0015804 : P:neutral amino acid transport; GO:0017153 : F:sodium:dicarboxylate symporter activity; GO:0042470 : C:melanosome		TRANSMEM: 53 73 ; 99 119 ; 133 153 ; 225 245 ; 266 286 ; 306 326 ; 336 356 ; 377 397 ; 399 419 ; 426 446		Glycosilation: 163 163 N-linked (GlcNAc...) ; 212 212 N-linked
P35613	BSG	CD147	Basigin / Leukocyte activation antigen M6 / Collagenase stimulatory factor / Extracellular matrix metalloproteinase inducer / EMMPRIN / 5F7 / Tumor cell-derived collagenase stimulatory factor / TCSF / OK blood group antigen / CD147		Cell membrane; Single-pass type I membrane protein (By similarity). Melanosome. Note=Colocalizes with SLC16A1 and SLC16A8 (By similarity). Identified by mass spectrometry in melanosome fractions from stage I to stage IV.			Plays pivotal roles in spermatogenesis, embryo implantation, neural network formation and tumor progression. Stimulates adjacent fibroblasts to produce matrix metalloproteinases (MMPS). May target monocarboxylate transporters SLC16A1, SLC16A3 and SLC16A8 to plasma membranes of retinal pigment epithelium and neural retina. Seems to be a receptor for oligomannosidic glycans. In vitro, promotes outg…		Present only in vascular endothelium in non- neoplastic regions of the brain, whereas it is present in tumor cells but not in proliferating blood vessels in malignant gliomas.	9.61e-09	20.18	5.9	29202.7	3 (3 0 0 0 0)	GO:0000139 : C:Golgi membrane; GO:0005515 : F:protein binding; GO:0005537 : F:mannose binding; GO:0006090 : P:pyruvate metabolic process; GO:0007166 : P:cell surface receptor linked signaling pathway; GO:0015129 : F:lactate transmembrane transporter activity; GO:0016021 : C:integral to membrane; GO:0042470 : C:melanosome		TRANSMEM: 324 344		Glycosilation: 160 160 N-linked ; 268 268 N-linked ; 302 302 N-linked (GlcNAc...)
P63000	RAC1		Ras-related C3 botulinum toxin substrate 1 / Cell migration-inducing gene 5 protein / Ras-like protein TC25 / p21-Rac1		Cell membrane; Lipid-anchor; Cytoplasmic side (By similarity). Melanosome. Note=Inner surface of plasma membrane possibly with attachment requiring prenylation of the C- terminal cysteine (By similarity). Identified by mass spectrometry in melanosome fractions from stage I to stage IV.			Isoform B has an accelerated GEF-independent GDP/GTP exchange and an impaired GTP hydrolysis, which is restored partially by GTPase-activating proteins. It is able to bind to the GTPase-binding domain of PAK but not full-length PAK in a GTP- dependent manner, suggesting that the insertion does not completely abolish effector interaction.		Isoform B is predominantly identified in skin and epithelial tissues from the intestinal tract. Its expression is elevated in colorectal tumors at various stages of neoplastic progression, as compared to their respective adjacent tissues.	3.32e-09	20.18	14.6	21436.2	3 (3 0 0 0 0)	GO:0003924 : F:GTPase activity; GO:0005525 : F:GTP binding; GO:0005829 : C:cytosol; GO:0005886 : C:plasma membrane; GO:0006915 : P:apoptosis; GO:0006928 : P:cellular component movement; GO:0006954 : P:inflammatory response; GO:0007160 : P:cell-matrix adhesion; GO:0007264 : P:small GTPase mediated signal transduction; GO:0007411 : P:axon guidance; GO:0008624 : P:induction of apoptosis by extracell…
P26641	EEF1G		Elongation factor 1-gamma / EF-1-gamma / eEF-1B gamma					Probably plays a role in anchoring the complex to other cellular components.		Highly expressed in pancreatic tumor tissue and to a lesser extent in normal kidney, intestine, pancreas, stomach, lung, brain, spleen and liver.	1.67e-08	20.18	5.9	50087.2	3 (3 0 0 0 0)	GO:0003746 : F:translation elongation factor activity; GO:0005515 : F:protein binding; GO:0005829 : C:cytosol; GO:0005853 : C:eukaryotic translation elongation factor 1 ...; GO:0006414 : P:translational elongation; GO:0009615 : P:response to virus
P04899	GNAI2		Guanine nucleotide-binding protein G(i) subunit alpha-2 / Adenylate cyclase-inhibiting G alpha protein					Guanine nucleotide-binding proteins (G proteins) are involved as modulators or transducers in various transmembrane signaling systems. The G(i) proteins are involved in hormonal regulation of adenylate cyclase: they inhibit the cyclase in response to beta-adrenergic stimuli.			8.49e-09	20.18	8.2	40425.1	3 (3 0 0 0 0)	GO:0003924 : F:GTPase activity; GO:0004871 : F:signal transducer activity; GO:0005515 : F:protein binding; GO:0005525 : F:GTP binding; GO:0005886 : C:plasma membrane; GO:0007584 : P:response to nutrient
O43143	DHX15		Putative pre-mRNA-splicing factor ATP-dependent RNA helicase DHX15 / 3.6.1.- / DEAH box protein 15 / ATP-dependent RNA helicase #46		Nucleus.			Pre-mRNA processing factor involved in disassembly of spliceosomes after the release of mature mRNA (By similarity).		Ubiquitous.	0.00039	20.18	3.4	90875.3	3 (3 0 0 0 0)	GO:0003676 : F:nucleic acid binding; GO:0003724 : F:RNA helicase activity; GO:0005524 : F:ATP binding; GO:0005689 : C:U12-type spliceosomal complex; GO:0006397 : P:mRNA processing; GO:0008026 : F:ATP-dependent helicase activity; GO:0008380 : P:RNA splicing
P26373	RPL13		60S ribosomal protein L13 / Breast basic conserved protein 1							Higher levels of expression in benign breast lesions than in carcinomas.	0.000302	20.18	10.9	24246.5	2 (2 0 0 0 0)	GO:0003723 : F:RNA binding; GO:0003735 : F:structural constituent of ribosome; GO:0005515 : F:protein binding; GO:0006414 : P:translational elongation; GO:0006415 : P:translational termination; GO:0019083 : P:viral transcription; GO:0022626 : C:cytosolic ribosome; GO:0031018 : P:endocrine pancreas development
P62807	HIST1H2BI		Histone H2B type 1-C/E/F/G/I / Histone H2B.1 A / Histone H2B.a / H2B/a / Histone H2B.g / H2B/g / Histone H2B.h / H2B/h / Histone H2B.k / H2B/k / Histone H2B.l / H2B/l		Nucleus. Chromosome.			Has broad antibacterial activity. May contribute to the formation of the functional antimicrobial barrier of the colonic epithelium, and to the bactericidal activity of amniotic fluid.			7.01e-06	20.18	7.9	13897.6	20 (20 0 0 0 0)	GO:0000786 : C:nucleosome; GO:0003677 : F:DNA binding; GO:0005515 : F:protein binding; GO:0005634 : C:nucleus; GO:0006334 : P:nucleosome assembly; GO:0042742 : P:defense response to bacterium
P11166	SLC2A1		Solute carrier family 2, facilitated glucose transporter member 1 / Glucose transporter type 1, erythrocyte/brain / GLUT-1 / HepG2 glucose transporter		Cell membrane; Multi-pass membrane protein (By similarity). Melanosome. Note=Localizes primarily at the cell surface (By similarity). Identified by mass spectrometry in melanosome fractions from stage I to stage IV.			Facilitative glucose transporter. This isoform may be responsible for constitutive or basal glucose uptake. Has a very broad substrate specificity; can transport a wide range of aldoses including both pentoses and hexoses.		Expressed at variable levels in many human tissues.	1.1e-08	20.17	5.1	54048.7	3 (3 0 0 0 0)	GO:0005624 : C:membrane fraction; GO:0015758 : P:glucose transport; GO:0016021 : C:integral to membrane; GO:0042470 : C:melanosome; GO:0055085 : P:transmembrane transport		TRANSMEM: 13 33 1 ; 67 87 2 ; 96 116 3 ; 127 147 4 ; 156 176 5 ; 186 206 6 ; 272 292 7 ; 308 328 8 ; 338 358 9 ; 372 392 10 ; 402 422 11 ; 430 450 12		Glycosilation: 45 45 N-linked
P26992	CNTFR		Ciliary neurotrophic factor receptor subunit alpha / CNTF receptor subunit alpha / CNTFR-alpha		Cell membrane; Lipid-anchor, GPI-anchor.			Binds to CNTF. The alpha subunit provides the receptor specificity.		Nervous system and skeletal muscle.	4.58e-07	20.17	3.2	40607.5	4 (4 0 0 0 0)	GO:0004897 : F:ciliary neurotrophic factor receptor activity; GO:0005102 : F:receptor binding; GO:0005886 : C:plasma membrane; GO:0007399 : P:nervous system development; GO:0019898 : C:extrinsic to membrane; GO:0031225 : C:anchored to membrane				Glycosilation: 60 60 N-linked (GlcNAc...) ; 70 70 N-linked (GlcNAc...) ; 142 142 N-linked (GlcNAc...) ; 190 190 N-linked (GlcNAc...)
Q15366	PCBP2		Poly(rC)-binding protein 2 / Alpha-CP2 / Heterogeneous nuclear ribonucleoprotein E2 / hnRNP E2		Nucleus. Cytoplasm. Note=Loosely bound in the nucleus. May shuttle between the nucleus and the cytoplasm.			Single-stranded nucleic acid binding protein that binds preferentially to oligo dC. Major cellular poly(rC)-binding protein. Binds also poly(rU). Negatively regulates cellular antiviral responses mediated by MAVS signaling. It acts as an adapter between MAVS and the E3 ubiquitin ligase ITCH, therefore triggering MAVS ubiquitinationa and degradation.		Detected in all tissues examined.	1.58e-10	20.17	7.9	38555.6	4 (4 0 0 0 0)	GO:0000398 : P:nuclear mRNA splicing, via spliceosome; GO:0003677 : F:DNA binding; GO:0003723 : F:RNA binding; GO:0005654 : C:nucleoplasm; GO:0005829 : C:cytosol; GO:0009615 : P:response to virus; GO:0030529 : C:ribonucleoprotein complex; GO:0031625 : F:ubiquitin protein ligase binding; GO:0032480 : P:negative regulation of type I interferon production; GO:0043161 : P:proteasomal ubiquitin-depend…
O60884	DNAJA2		DnaJ homolog subfamily A member 2 / HIRA-interacting protein 4 / Cell cycle progression restoration gene 3 protein / Dnj3 / Dj3 / Renal carcinoma antigen NY-REN-14		Membrane; Lipid-anchor (Potential).			Co-chaperone of Hsc70.			8.09e-05	20.17	9.2	45716.6	2 (2 0 0 0 0)	GO:0006457 : P:protein folding; GO:0008270 : F:zinc ion binding; GO:0008284 : P:positive regulation of cell proliferation; GO:0016020 : C:membrane; GO:0031072 : F:heat shock protein binding; GO:0051082 : F:unfolded protein binding
P23396	RPS3		40S ribosomal protein S3 / Ribosomal protein S3 variant								9.9e-10	20.17	10.7	26671.4	2 (2 0 0 0 0)	GO:0003684 : F:damaged DNA binding; GO:0003723 : F:RNA binding; GO:0003729 : F:mRNA binding; GO:0003735 : F:structural constituent of ribosome; GO:0003906 : F:DNA-(apurinic or apyrimidinic site) lyase a...; GO:0004519 : F:endonuclease activity; GO:0005634 : C:nucleus; GO:0006412 : P:translation; GO:0006413 : P:translational initiation; GO:0006414 : P:translational elongation; GO:0006917 : P:induc…
Q9Y3U8	RPL36		60S ribosomal protein L36								9.23e-07	20.17	20	12245.9	2 (2 0 0 0 0)	GO:0003735 : F:structural constituent of ribosome; GO:0005515 : F:protein binding; GO:0005730 : C:nucleolus; GO:0006414 : P:translational elongation; GO:0006415 : P:translational termination; GO:0019083 : P:viral transcription; GO:0022625 : C:cytosolic large ribosomal subunit; GO:0031018 : P:endocrine pancreas development
P62917	RPL8		60S ribosomal protein L8		Cytoplasm.						1.06e-06	20.17	16	28007.3	3 (3 0 0 0 0)	GO:0003735 : F:structural constituent of ribosome; GO:0006414 : P:translational elongation; GO:0006415 : P:translational termination; GO:0019083 : P:viral transcription; GO:0019843 : F:rRNA binding; GO:0022625 : C:cytosolic large ribosomal subunit; GO:0031018 : P:endocrine pancreas development
P0C0L4	C4A		Complement C4-A / Acidic complement C4 / C3 and PZP-like alpha-2-macroglobulin domain-containing protein 2 / Complement C4 beta chain / Complement C4-A alpha chain / C4a anaphylatoxin / C4b-A / C4d-A / Complement C4 gamma chain		Secreted.			Derived from proteolytic degradation of complement C4, C4a anaphylatoxin is a mediator of local inflammatory process. It induces the contraction of smooth muscle, increases vascular permeability and causes histamine release from mast cells and basophilic leukocytes.			6.18e-08	20.16	0.8	192650	2 (2 0 0 0 0)	GO:0004866 : F:endopeptidase inhibitor activity; GO:0005515 : F:protein binding; GO:0005615 : C:extracellular space; GO:0006957 : P:complement activation, alternative pathway; GO:0006958 : P:complement activation, classical pathway				Glycosilation: 226 226 N-linked ; 862 862 N-linked ; 1328 1328 N-linked ; 1391 1391 N-linked
P31146	CORO1A		Coronin-1A / Coronin-like protein A / Clipin-A / Coronin-like protein p57 / Tryptophan aspartate-containing coat protein / TACO		Cytoplasm, cytoskeleton (By similarity). Cytoplasm, cell cortex (By similarity). Cytoplasmic vesicle, phagosome membrane (By similarity). Note=In non-infected macrophages, associated with the cortical microtubule network. In mycobacteria-infected macrophages, becomes progressively relocalized and retained around the mycobacterial phagosomes. Retention on the phagosomal membrane is strictly depend…			May be a crucial component of the cytoskeleton of highly motile cells, functioning both in the invagination of large pieces of plasma membrane, as well as in forming protrusions of the plasma membrane involved in cell locomotion. In mycobacteria- infected cells, its retention on the phagosomal membrane prevents fusion between phagosomes and lysosomes.		Expressed in brain, thymus, spleen, bone marrow and lymph node. Low in lung and gut.	1.17e-05	20.16	4.1	50993.9	3 (3 0 0 0 0)	GO:0001845 : P:phagolysosome assembly; GO:0001891 : C:phagocytic cup; GO:0008022 : F:protein C-terminus binding; GO:0030027 : C:lamellipodium; GO:0030670 : C:phagocytic vesicle membrane; GO:0030864 : C:cortical actin cytoskeleton; GO:0031589 : P:cell-substrate adhesion; GO:0031941 : C:filamentous actin; GO:0042803 : F:protein homodimerization activity; GO:0043548 : F:phosphoinositide 3-kinase bin…
P02794	FTH1		Ferritin heavy chain / Ferritin H subunit / 1.16.3.1 / Cell proliferation-inducing gene 15 protein					Stores iron in a soluble, non-toxic, readily available form. Important for iron homeostasis. Has ferroxidase activity. Iron is taken up in the ferrous form and deposited as ferric hydroxides after oxidation. Also plays a role in delivery of iron to cells. Mediates iron uptake in capsule cells of the developing kidney (By similarity).			9.31e-05	20.16	12.6	21212.3	3 (3 0 0 0 0)	GO:0004322 : F:ferroxidase activity; GO:0005515 : F:protein binding; GO:0005829 : C:cytosol; GO:0006826 : P:iron ion transport; GO:0006880 : P:intracellular sequestering of iron ion; GO:0006892 : P:post-Golgi vesicle-mediated transport; GO:0006955 : P:immune response; GO:0008043 : C:intracellular ferritin complex; GO:0008199 : F:ferric iron binding; GO:0008283 : P:cell proliferation; GO:0008285 :…
Q86VP6	CAND1		Cullin-associated NEDD8-dissociated protein 1 / Cullin-associated and neddylation-dissociated protein 1 / p120 CAND1 / TBP-interacting protein of 120 kDa A / TBP-interacting protein 120A		Nucleus (By similarity).			Enhances transcription from various types of promoters (By similarity). Regulatory protein that interferes with the assembly of the SCF (SKP1-CUL1-F-box protein) ubiquitin ligase complex and thereby down-regulates ubiquitination of target proteins. Prevents neddylation of CUL1 by physically blocking access to the neddylation site. Disrupts interactions between CUL1 and SKP1A and between CUL1 and …			7.37e-05	20.16	2.8	136289	2 (2 0 0 0 0)	GO:0000151 : C:ubiquitin ligase complex; GO:0005634 : C:nucleus; GO:0006350 : P:cellular transcription; GO:0016567 : P:protein ubiquitination; GO:0019941 : P:modification-dependent protein catabolic pr...; GO:0030154 : P:cell differentiation; GO:0043086 : P:negative regulation of catalytic activity
P46781	RPS9		40S ribosomal protein S9		Cytoplasm. Note=Localized in cytoplasmic mRNP granules containing untranslated mRNAs.						0.000391	20.16	10.3	22577.6	3 (3 0 0 0 0)	GO:0003735 : F:structural constituent of ribosome; GO:0005515 : F:protein binding; GO:0005730 : C:nucleolus; GO:0006414 : P:translational elongation; GO:0006415 : P:translational termination; GO:0008284 : P:positive regulation of cell proliferation; GO:0019083 : P:viral transcription; GO:0019843 : F:rRNA binding; GO:0022627 : C:cytosolic small ribosomal subunit; GO:0031018 : P:endocrine pancreas …
P00338	LDHA		L-lactate dehydrogenase A chain / LDH-A / 1.1.1.27 / LDH muscle subunit / LDH-M / Renal carcinoma antigen NY-REN-59 / Cell proliferation-inducing gene 19 protein		Cytoplasm.						0.000263	20.15	3	36665.4	2 (2 0 0 0 0)	GO:0004459 : F:L-lactate dehydrogenase activity; GO:0005515 : F:protein binding; GO:0005829 : C:cytosol; GO:0006090 : P:pyruvate metabolic process; GO:0006096 : P:glycolysis; GO:0055114 : P:oxidation reduction
P31939	ATIC		Bifunctional purine biosynthesis protein PURH / Phosphoribosylaminoimidazolecarboxamide formyltransferase / 2.1.2.3 / 5-aminoimidazole-4-carboxamide ribonucleotide formyltransferase / AICAR transformylase / IMP cyclohydrolase / 3.5.4.10 / Inosinicase / IMP synthetase / ATIC					Bifunctional enzyme that catalyzes 2 steps in purine biosynthesis.			3.02e-05	20.15	2.2	64575.4	2 (2 0 0 0 0)	GO:0003937 : F:IMP cyclohydrolase activity; GO:0004643 : F:phosphoribosylaminoimidazolecarboxamide for...; GO:0006189 : P:´de novo´ IMP biosynthetic process; GO:0042803 : F:protein homodimerization activity
Q96L21	RPL10L		60S ribosomal protein L10-like					May play a role in compensating for the inactivated X- linked gene during spermatogenesis.		Testis specific.	9.11e-11	18.28	14.5	24502.7	2 (1 1 0 0 0)	GO:0003735 : F:structural constituent of ribosome; GO:0005634 : C:nucleus; GO:0006412 : P:translation; GO:0007283 : P:spermatogenesis; GO:0022625 : C:cytosolic large ribosomal subunit
P35749	MYH11		Myosin-11 / Myosin heavy chain 11 / Myosin heavy chain, smooth muscle isoform / SMMHC		Melanosome. Note=Identified by mass spectrometry in melanosome fractions from stage I to stage IV. Thick filaments of the myofibrils.			Muscle contraction.		Smooth muscle; expressed in the umbilical artery, bladder, esophagus and trachea.	4.99e-05	18.23	1.2	227198	4 (2 2 0 0 0)	GO:0003774 : F:motor activity; GO:0003779 : F:actin binding; GO:0005516 : F:calmodulin binding; GO:0005524 : F:ATP binding; GO:0005829 : C:cytosol; GO:0005859 : C:muscle myosin complex; GO:0006939 : P:smooth muscle contraction; GO:0007411 : P:axon guidance; GO:0008307 : F:structural constituent of muscle; GO:0030241 : P:skeletal muscle myosin thick filament assembly; GO:0032982 : C:myosin filamen…
Q14974	KPNB1		Importin subunit beta-1 / Karyopherin subunit beta-1 / Nuclear factor p97 / Pore targeting complex 97 kDa subunit / PTAC97 / Importin-90		Cytoplasm. Nucleus envelope.			Functions in nuclear protein import, either in association with an adapter protein, like an importin-alpha subunit, which binds to nuclear localization signals (NLS) in cargo substrates, or by acting as autonomous nuclear transport receptor. Acting autonomously, serves itself as NLS receptor. Docking of the importin/substrate complex to the nuclear pore complex (NPC) is mediated by KPNB1 through …			5.14e-06	18.19	3.8	97108.2	4 (3 1 0 0 0)	GO:0000060 : P:protein import into nucleus, translocation; GO:0005643 : C:nuclear pore; GO:0005654 : C:nucleoplasm; GO:0005829 : C:cytosol; GO:0006607 : P:NLS-bearing substrate import into nucleus; GO:0008139 : F:nuclear localization sequence binding; GO:0008270 : F:zinc ion binding; GO:0019904 : F:protein domain specific binding; GO:0044419 : P:interspecies interaction between organisms
Q9BYX7	POTEKP		Putative beta-actin-like protein 3 / Kappa-actin / POTE ankyrin domain family member K		Cytoplasm, cytoskeleton (By similarity).					Expressed in some hepatocellular carcinomas.	5.7e-09	18.17	6.4	41988.9	6 (4 1 1 0 0)	GO:0002576 : P:platelet degranulation; GO:0005524 : F:ATP binding; GO:0005576 : C:extracellular region; GO:0005829 : C:cytosol; GO:0005856 : C:cytoskeleton; GO:0030168 : P:platelet activation
Q6P2Q9	PRPF8		Pre-mRNA-processing-splicing factor 8 / 220 kDa U5 snRNP-specific protein / PRP8 homolog / Splicing factor Prp8 / p220		Nucleus speckle (By similarity).			Central component of the spliceosome, which may play a role in aligning the pre-mRNA 5´- and 3´-exons for ligation. Interacts with U5 snRNA, and with pre-mRNA 5´-splice sites in B spliceosomes and 3´-splice sites in C spliceosomes.		Widely expressed.	1.1e-05	18.17	1.3	273425	2 (1 1 0 0 0)	GO:0000398 : P:nuclear mRNA splicing, via spliceosome; GO:0003723 : F:RNA binding; GO:0005515 : F:protein binding; GO:0005682 : C:U5 snRNP; GO:0007601 : P:visual perception; GO:0016607 : C:nuclear speck; GO:0050896 : P:response to stimulus; GO:0071013 : C:catalytic step 2 spliceosome
Q16555	DPYSL2		Dihydropyrimidinase-related protein 2 / DRP-2 / Collapsin response mediator protein 2 / CRMP-2 / N2A3 / Unc-33-like phosphoprotein 2 / ULIP-2		Cytoplasm (By similarity).			Necessary for signaling by class 3 semaphorins and subsequent remodeling of the cytoskeleton. Plays a role in axon guidance, neuronal growth cone collapse and cell migration (By similarity).		Ubiquitous.	8.93e-07	18.16	5.2	62254.7	3 (2 1 0 0 0)	GO:0004157 : F:dihydropyrimidinase activity; GO:0005515 : F:protein binding; GO:0005829 : C:cytosol; GO:0006139 : P:cellular nucleobase, nucleoside, nucleotide...; GO:0007165 : P:signal transduction; GO:0007411 : P:axon guidance
P56199	ITGA1	CD49a	Integrin alpha-1 / Laminin and collagen receptor / VLA-1 / CD49 antigen-like family member A / CD49a		Membrane; Single-pass type I membrane protein.			Integrin alpha-1/beta-1 is a receptor for laminin and collagen. It recognizes the proline-hydroxylated sequence G-F-P-G- E-R in collagen.			0.000101	18.15	2	130765	2 (1 1 0 0 0)	GO:0000287 : F:magnesium ion binding; GO:0004872 : F:receptor activity; GO:0005509 : F:calcium ion binding; GO:0005518 : F:collagen binding; GO:0006936 : P:muscle contraction; GO:0007160 : P:cell-matrix adhesion; GO:0007229 : P:integrin-mediated signaling pathway; GO:0008305 : C:integrin complex		TRANSMEM: 1142 1164		Glycosilation: 74 74 N-linked (GlcNAc...) ; 100 100 N-linked ; 105 105 N-linked ; 112 112 N-linked (GlcNAc...) ; 217 217 N-linked ; 317 317 N-linked (GlcNAc...) ; 341 341 N-linked ; 402 402 N-linked (GlcNAc...) ; 418 418 N-linked ; 460 460 N-linked ; 532 532 N-linked ; 699 699 N-linked (GlcNAc...) ; 748 748 N-linked (GlcNAc...) ; 780 780 N-linked ; 840 840 N-linked ; 883 883 N-linked (GlcNAc...) …
P62820	RAB1A		Ras-related protein Rab-1A / YPT1-related protein		Golgi apparatus. Endoplasmic reticulum.			Probably required for transit of protein from the ER through Golgi compartment. Binds GTP and GDP and possesses intrinsic GTPase activity.			1.67e-06	16.23	16.1	22663.4	3 (2 0 1 0 0)	GO:0003924 : F:GTPase activity; GO:0005525 : F:GTP binding; GO:0005783 : C:endoplasmic reticulum; GO:0005794 : C:Golgi apparatus; GO:0007264 : P:small GTPase mediated signal transduction; GO:0015031 : P:protein transport; GO:0016192 : P:vesicle-mediated transport
P04075	ALDOA		Fructose-bisphosphate aldolase A / 4.1.2.13 / Muscle-type aldolase / Lung cancer antigen NY-LU-1								2.01e-06	16.21	4.1	39395.3	2 (1 0 1 0 0)	GO:0003779 : F:actin binding; GO:0004332 : F:fructose-bisphosphate aldolase activity; GO:0006096 : P:glycolysis; GO:0006754 : P:ATP biosynthetic process; GO:0006941 : P:striated muscle contraction; GO:0007015 : P:actin filament organization; GO:0008360 : P:regulation of cell shape; GO:0015629 : C:actin cytoskeleton; GO:0015631 : F:tubulin binding; GO:0030388 : P:fructose 1,6-bisphosphate metaboli…
Q9P2D0	IBTK		Inhibitor of Bruton tyrosine kinase / IBtk		Isoform 2			Acts as an inhibitor of BTK tyrosine kinase activity, thereby playing a role in B-cell development. Down-regulates BTK kinase activity, leading to interference with BTK-mediated calcium mobilization and NF-kappa-B-driven transcription.		Expressed in DeFew, 293T, Hela and in Jurkat, MC3 and NB4 lymphoid cells (at protein level). Isoform 1 is the predominant isoform expressed in all examined tissues and cell lines. Highly expressed in hemopoietic tissues (fetal liver, spleen, lymph node, thymus, peripheral blood leukocytes and bone marrow). Weakly or not expressed in other tissues.	0.000398	16.19	1.2	150432	61 (1 59 1 0 0)	GO:0001933 : P:negative regulation of protein phosphorylation; GO:0005634 : C:nucleus; GO:0005737 : C:cytoplasm; GO:0016020 : C:membrane; GO:0019901 : F:protein kinase binding; GO:0030292 : F:protein tyrosine kinase inhibitor activity; GO:0051209 : P:release of sequestered calcium ion into cyt...
Q7Z794	KRT77		Keratin, type II cytoskeletal 1b / Cytokeratin-1B / CK-1B / Keratin-77 / K77 / Type-II keratin Kb39							Expressed exclusively in skin.	7.85e-05	16.16	4	61863.5	3 (0 3 0 0 0)	GO:0005198 : F:structural molecule activity; GO:0045095 : C:keratin filament
Q02224	CENPE		Centromere-associated protein E / Centromere protein E / CENP-E / Kinesin-related protein CENPE		Chromosome, centromere, kinetochore. Cytoplasm, cytoskeleton, spindle. Chromosome, centromere, kinetochore. Note=Associates with kinetochores during congression (as early as prometaphase), relocates to the spindle midzone at anaphase, and is quantitatively discarded at the end of the cell division.			Essential for the maintenance of chromosomal stability through efficient stabilization of microtubule capture at kinetochores. Plays a key role in the movement of chromosomes toward the metaphase plate during mitosis. Is a slow plus end- directed motor whose activity is essential for metaphase chromosome alignment. Couples chromosome position to microtubule depolymerizing activity. The highly pro…			0.000266	16.16	1.2	316218	8 (0 3 3 0 2)	GO:0000089 : P:mitotic metaphase; GO:0000236 : P:mitotic prometaphase; GO:0000777 : C:condensed chromosome kinetochore; GO:0003777 : F:microtubule motor activity; GO:0005524 : F:ATP binding; GO:0005634 : C:nucleus; GO:0005819 : C:spindle; GO:0005829 : C:cytosol; GO:0005874 : C:microtubule; GO:0007018 : P:microtubule-based movement; GO:0007079 : P:mitotic chromosome movement towards spindle pole; …
O15031	PLXNB2		Plexin-B2 / MM1		Membrane; Single-pass type I membrane protein.			Receptor for SEMA4D. Plays a role in RHOA activation and subsequent changes of the actin cytoskeleton. Plays a role in axon guidance, invasive growth and cell migration.			3.91e-08	14.25	1.6	204996	2 (1 0 0 1 0)	GO:0004872 : F:receptor activity; GO:0005096 : F:GTPase activator activity; GO:0005515 : F:protein binding; GO:0005622 : C:intracellular; GO:0016021 : C:integral to membrane; GO:0051056 : P:regulation of small GTPase mediated signal ...		TRANSMEM: 1198 1218 Helical;		Glycosilation: 127 127 N-linked ; 242 242 N-linked (GlcNAc...) ; 391 391 N-linked (GlcNAc...) ; 402 402 N-linked (GlcNAc...) ; 528 528 N-linked (GlcNAc...) ; 733 733 N-linked ; 759 759 N-linked (GlcNAc...) ; 795 795 N-linked (GlcNAc...) ; 844 844 N-linked (GlcNAc...) ; 1002 1002 N-linked (GlcNAc...) ; 1049 1049 N-linked (GlcNAc...) ; 1068 1068 N-linked (GlcNAc...) ; 1099 1099 N-linked (GlcNAc...)
P51805	PLXNA3		Plexin-A3 / Plexin-4 / Semaphorin receptor SEX		Membrane; Single-pass type I membrane protein (Potential).			Putative receptor involved in the development of neural and epithelial tissues.		Predominant in neural tissue during development (By similarity); widely expressed in adult tissue.	0.00013	14.18	1.5	207569	3 (0 1 2 0 0)	GO:0004888 : F:transmembrane receptor activity; GO:0005622 : C:intracellular; GO:0005886 : C:plasma membrane; GO:0007165 : P:signal transduction; GO:0016021 : C:integral to membrane		TRANSMEM: 1221 1241		Glycosilation: 59 59 N-linked (GlcNAc...) ; 548 548 N-linked (GlcNAc...) ; 637 637 N-linked (GlcNAc...) ; 738 738 N-linked (GlcNAc...) ; 746 746 N-linked (GlcNAc...) ; 1009 1009 N-linked (GlcNAc...) ; 1036 1036 N-linked (GlcNAc...) ; 1073 1073 N-linked (GlcNAc...) ; 1115 1115 N-linked (GlcNAc...) ; 1162 1162 N-linked (GlcNAc...)
Q9P0M6	H2AFY2		Core histone macro-H2A.2 / Histone macroH2A2 / mH2A2		Nucleus. Chromosome. Note=Enriched in inactive X chromosome chromatin and in senescence-associated heterochromatin.			Variant histone H2A which replaces conventional H2A in a subset of nucleosomes where it represses transcription. Nucleosomes wrap and compact DNA into chromatin, limiting DNA accessibility to the cellular machineries which require DNA as a template. Histones thereby play a central role in transcription regulation, DNA repair, DNA replication and chromosomal stability. DNA accessibility is regulat…			2.46e-12	12.27	8.9	40033.4	4 (3 0 0 0 1)	GO:0000786 : C:nucleosome; GO:0001740 : C:Barr body; GO:0003677 : F:DNA binding; GO:0006334 : P:nucleosome assembly; GO:0007549 : P:dosage compensation; GO:0016568 : P:chromatin modification
Q8IVF4	DNAH10		Dynein heavy chain 10, axonemal / Axonemal beta dynein heavy chain 10 / Ciliary dynein heavy chain 10		Cytoplasm, cytoskeleton, cilium axoneme (Potential).			Force generating protein of respiratory cilia. Produces force towards the minus ends of microtubules. Dynein has ATPase activity; the force-producing power stroke is thought to occur on release of ADP. Involved in sperm motility; implicated in sperm flagellar assembly (By similarity). Probable inner arm dynein heavy chain.		Expressed primarily in trachea and testis, 2 tissues containing axonemal structures. Also expressed in brain but not in adult heart.	0.000735	12.23	0.6	514511	4 (2 0 0 1 1)	GO:0003777 : F:microtubule motor activity; GO:0005524 : F:ATP binding; GO:0005737 : C:cytoplasm; GO:0005874 : C:microtubule; GO:0007018 : P:microtubule-based movement; GO:0016887 : F:ATPase activity; GO:0030286 : C:dynein complex; GO:0035085 : C:cilium axoneme				Glycosilation: 1074 1074 N-linked
Q8NF91	SYNE1		Nesprin-1 / Enaptin / Myocyte nuclear envelope protein 1 / Myne-1 / Nuclear envelope spectrin repeat protein 1 / Synaptic nuclear envelope protein 1 / Syne-1		Nucleus outer membrane; Single-pass type IV membrane protein; Cytoplasmic side (Potential). Cytoplasm, cytoskeleton. Cytoplasm, myofibril, sarcomere. Note=The largest part of the protein is cytoplasmic, while its C-terminal part is associated with the nuclear envelope, most probably the outer nuclear membrane. In skeletal and smooth muscles, a significant amount is found in the sarcomeres.			Multi-isomeric modular protein which forms a linking network between organelles and the actin cytoskeleton to maintain the subcellular spatial organization. Component of SUN-protein- containing multivariate complexes also called LINC complexes which link the nucleoskeleton and cytoskeleton by providing versatile outer nuclear membrane attachment sites for cytoskeletal filaments. Involved in the m…		Widely expressed. Highly expressed in skeletal and smooth muscles, heart, spleen, and peripheral blood leukocytes.	0.000469	12.18	0.6	1010419	2 (1 0 0 0 1)	GO:0003779 : F:actin binding; GO:0005521 : F:lamin binding; GO:0005640 : C:nuclear outer membrane; GO:0005794 : C:Golgi apparatus; GO:0005856 : C:cytoskeleton; GO:0007030 : P:Golgi organization; GO:0008219 : P:cell death; GO:0016021 : C:integral to membrane; GO:0030017 : C:sarcomere; GO:0034993 : C:SUN-KASH complex; GO:0042692 : P:muscle cell differentiation; GO:0045211 : C:postsynaptic membrane;…		TRANSMEM: 8747 8767 Helical; Anchor for type IV
Q96CN9	GCC1		GRIP and coiled-coil domain-containing protein 1 / Golgi coiled-coil protein 1		Cytoplasm. Golgi apparatus membrane; Peripheral membrane protein (By similarity).			Probably involved in maintaining Golgi structure.			3.07e-06	12.18	5.2	87757.4	3 (0 2 0 1 0)	GO:0000139 : C:Golgi membrane; GO:0005515 : F:protein binding; GO:0005886 : C:plasma membrane
Q15413	RYR3		Ryanodine receptor 3 / RYR-3 / RyR3 / Brain ryanodine receptor-calcium release channel / Brain-type ryanodine receptor		Membrane; Multi-pass membrane protein (Probable).			Communication between transverse-tubules and sarcoplasmic reticulum. Contraction of skeletal muscle is triggered by release of calcium ions from SR following depolarization of T-tubules (By similarity).		Brain, skeletal muscle, placenta and possibly liver and kidney. In brain, highest levels are found in the cerebellum, hippocampus, caudate nucleus and amygdala, with lower levels in the corpus callosum, substantia nigra and thalamus.	1.52e-06	12.16	0	551577	2 (1 0 0 0 1)	GO:0004872 : F:receptor activity; GO:0005219 : F:ryanodine-sensitive calcium-release channel...; GO:0005509 : F:calcium ion binding; GO:0006874 : P:cellular calcium ion homeostasis; GO:0016021 : C:integral to membrane		TRANSMEM: 2985 3005 Helical; Name=M´; ; 3049 3067 Helical; Name=M´´; ; 3836 3855 Helical; Name=M1; ; 3874 3892 Helical; Name=M2; ; 4132 4153 Helical; Name=M3; ; 4195 4215 Helical; Name=M4; ; 4410 4431 Helical; Name=M5; ; 4482 4505 Helical; Name=M6; ; 4622 4642 Helical; Name=M7; ; 4670 4689 Helical; Name=M8; ; 4712 4731 Helical; Name=M9; ; 4756 4770 Helical; Name=M10;		Glycosilation: 3276 3276 N-linked (GlcNAc...) ; 3760 3760 N-linked (GlcNAc...) ; 3801 3801 N-linked (GlcNAc...) ; 4000 4000 N-linked (GlcNAc...) ; 4007 4007 N-linked (GlcNAc...) ; 4697 4697 N-linked (GlcNAc...)
O14817	TSPAN4		Tetraspanin-4 / Tspan-4 / Novel antigen 2 / NAG-2 / Transmembrane 4 superfamily member 7		Membrane; Multi-pass membrane protein.					Expressed in multiple tissues but is absent in brain, lymphoid cells, and platelets.	3.33e-15	10.29	9.7	26100.2	2 (2 0 0 0 0)	GO:0005887 : C:integral to plasma membrane; GO:0006461 : P:protein complex assembly		TRANSMEM: 14 34 Helical; ; 56 76 Helical; ; 86 106 Helical; ; 202 222 Helical;		Glycosilation: 152 152 N-linked (GlcNAc...) ; 161 161 N-linked
Q00839	HNRNPU		Heterogeneous nuclear ribonucleoprotein U / hnRNP U / Scaffold attachment factor A / SAF-A / p120 / pp120		Nucleus. Cytoplasm. Cell surface. Note=Localized in cytoplasmic mRNP granules containing untranslated mRNAs. Component of ribonucleosomes. Also found associated with the cell surface.			Component of the CRD-mediated complex that promotes MYC mRNA stabilization. Binds to pre-mRNA. Has high affinity for scaffold-attached region (SAR) DNA. Bind to double- and single- stranded DNA and RNA.			2.03e-08	10.29	2.7	90528	2 (2 0 0 0 0)	GO:0003677 : F:DNA binding; GO:0003723 : F:RNA binding; GO:0005515 : F:protein binding; GO:0005524 : F:ATP binding; GO:0005681 : C:spliceosomal complex; GO:0006397 : P:mRNA processing; GO:0008380 : P:RNA splicing; GO:0009986 : C:cell surface; GO:0030530 : C:heterogeneous nuclear ribonucleoprotein com...; GO:0070934 : P:CRD-mediated mRNA stabilization; GO:0070937 : C:CRD-mediated mRNA stability co…
P63027	VAMP2		Vesicle-associated membrane protein 2 / VAMP-2 / Synaptobrevin-2		Cytoplasmic vesicle, secretory vesicle, synaptic vesicle membrane; Single-pass type IV membrane protein. Cell junction, synapse, synaptosome. Note=Neuronal synaptic vesicles.			Involved in the targeting and/or fusion of transport vesicles to their target membrane.		Nervous system and skeletal muscle.	5.07e-09	10.28	14.7	12654.7	2 (2 0 0 0 0)	GO:0005515 : F:protein binding; GO:0005887 : C:integral to plasma membrane; GO:0006112 : P:energy reserve metabolic process; GO:0006892 : P:post-Golgi vesicle-mediated transport; GO:0007269 : P:neurotransmitter secretion; GO:0014047 : P:glutamate secretion; GO:0016044 : P:cellular membrane organization; GO:0019717 : C:synaptosome; GO:0030054 : C:cell junction; GO:0030666 : C:endocytic vesicle mem…		TRANSMEM: 95 114 Helical; Anchor for type IV
P62079	TSPAN5		Tetraspanin-5 / Tspan-5 / Tetraspan NET-4 / Transmembrane 4 superfamily member 9		Membrane; Multi-pass membrane protein (Probable).						1.23e-09	10.28	6	30317.2	2 (2 0 0 0 0)	GO:0016021 : C:integral to membrane		TRANSMEM: 18 38 Helical; ; 62 82 Helical; ; 93 113 Helical; ; 233 253 Helical;		Glycosilation: 49 49 N-linked (GlcNAc...) ; 169 169 N-linked (GlcNAc...) ; 174 174 N-linked (GlcNAc...) ; 232 232 N-linked (GlcNAc...)
O00560	SDCBP		Syntenin-1 / Melanoma differentiation-associated protein 9 / MDA-9 / Pro-TGF-alpha cytoplasmic domain-interacting protein 18 / TACIP18 / Scaffold protein Pbp1 / Syndecan-binding protein 1		Cell junction, focal adhesion. Cell junction, adherens junction. Cell membrane; Peripheral membrane protein. Endoplasmic reticulum membrane; Peripheral membrane protein. Nucleus. Melanosome. Cytoplasm, cytosol. Cytoplasm, cytoskeleton. Note=Mainly membrane-associated. Localized to adherens junctions, focal adhesions and endoplasmic reticulum. Colocalized with actin stress fibers. Also found in th…			Seems to function as an adapter protein. In adherens junctions may function to couple syndecans to cytoskeletal proteins or signaling components. Seems to couple transcription factor SOX4 to the IL-5 receptor (IL5RA). May also play a role in vesicular trafficking. Seems to be required for the targeting of TGFA to the cell surface in the early secretory pathway.		Widely expressed. Expressed in fetal kidney, liver, lung and brain. In adult highest expression in heart and placenta.	1.61e-08	10.28	5.7	32295.9	1 (1 0 0 0 0)	GO:0005109 : F:frizzled binding; GO:0005137 : F:interleukin-5 receptor binding; GO:0005634 : C:nucleus; GO:0005789 : C:endoplasmic reticulum membrane; GO:0005829 : C:cytosol; GO:0005856 : C:cytoskeleton; GO:0005895 : C:interleukin-5 receptor complex; GO:0005925 : C:focal adhesion; GO:0006612 : P:protein targeting to membrane; GO:0006930 : P:substrate-dependent cell migration, cell extension; GO:0…
O75531	BANF1		Barrier-to-autointegration factor / Breakpoint cluster region protein 1		Nucleus. Cytoplasm. Note=Significantly enriched at the nuclear inner membrane, diffusely throughout the nucleus during interphase and concentrated at the chromosomes during the M-phase. May be included in HIV-1 virions via its interaction with viral GAG polyprotein.			Plays fundamental roles in nuclear assembly, chromatin organization, gene expression and gonad development. May potently compress chromatin structure and be involved in membrane recruitment and chromatin decondensation during nuclear assembly. Contains 2 non-specific dsDNA-binding sites which may promote DNA cross-bridging. Exploited by retroviruses for inhibiting self- destructing autointegratio…		Widely expressed. Expressed in colon, brain, heart, kidney, liver, lung, ovary, pancreas, placenta, prostate, skeletal muscle, small intestine, spleen and testis. Not detected in thymus and peripheral blood leukocytes.	2.33e-12	10.27	27	10052	4 (4 0 0 0 0)	GO:0003677 : F:DNA binding; GO:0005634 : C:nucleus; GO:0005694 : C:chromosome; GO:0005829 : C:cytosol; GO:0009615 : P:response to virus; GO:0019047 : P:provirus integration; GO:0019059 : P:initiation of viral infection; GO:0044419 : P:interspecies interaction between organisms
P46782	RPS5		40S ribosomal protein S5 / 40S ribosomal protein S5, N-terminally processed								1.23e-06	10.27	7.4	22862.1	3 (3 0 0 0 0)	GO:0003729 : F:mRNA binding; GO:0003735 : F:structural constituent of ribosome; GO:0006413 : P:translational initiation; GO:0006414 : P:translational elongation; GO:0006415 : P:translational termination; GO:0006450 : P:regulation of translational fidelity; GO:0019083 : P:viral transcription; GO:0022627 : C:cytosolic small ribosomal subunit; GO:0031018 : P:endocrine pancreas development
P51884	LUM		Lumican / Keratan sulfate proteoglycan lumican / KSPG lumican		Secreted, extracellular space, extracellular matrix (By similarity).					Cornea and other tissues.	1.37e-11	10.26	5.3	38404.8	2 (2 0 0 0 0)	GO:0005201 : F:extracellular matrix structural constituent; GO:0005518 : F:collagen binding; GO:0005583 : C:fibrillar collagen; GO:0007601 : P:visual perception; GO:0030199 : P:collagen fibril organization				Glycosilation: 88 88 N-linked (GlcNAc...) (keratan ; 127 127 N-linked (GlcNAc...) (keratan ; 160 160 N-linked (GlcNAc...) (keratan ; 252 252 N-linked (GlcNAc...) (keratan
Q9NP79	VTA1		Vacuolar protein sorting-associated protein VTA1 homolog / Dopamine-responsive gene 1 protein / DRG-1 / LYST-interacting protein 5 / LIP5 / SKD1-binding protein 1 / SBP1		Cytoplasm. Endosome membrane; Peripheral membrane protein (Probable).			Involved in the endosomal multivesicular bodies (MVB) pathway. MVBs contain intraluminal vesicles (ILVs) that are generated by invagination and scission from the limiting membrane of the endosome and mostly are delivered to lysosomes enabling degradation of membrane proteins, such as stimulated growth factor receptors, lysosomal enzymes and lipids. Thought to be a cofactor of VPS4A/B, which catal…			3.1e-09	10.26	6.5	33857.9	1 (1 0 0 0 0)	GO:0005515 : F:protein binding; GO:0010008 : C:endosome membrane; GO:0015031 : P:protein transport
P08567	PLEK		Pleckstrin / Platelet 47 kDa protein / p47					Major protein kinase C substrate of platelets.			1.06e-10	10.26	5.4	40071.4	6 (6 0 0 0 0)	GO:0002244 : P:hemopoietic progenitor cell differentiation; GO:0005080 : F:protein kinase C binding; GO:0005576 : C:extracellular region; GO:0005624 : C:membrane fraction; GO:0005625 : C:soluble fraction; GO:0005829 : C:cytosol; GO:0006904 : P:vesicle docking during exocytosis; GO:0007229 : P:integrin-mediated signaling pathway; GO:0010572 : P:positive regulation of platelet activation; GO:001092…
P61224	RAP1B		Ras-related protein Rap-1b / GTP-binding protein smg p21B		Cell membrane. Cytoplasm, cytosol. Cell junction. Note=May shuttle between plasma membrane and cytosol. Presence of KRIT1 and CDH5 is required for its localization to the cell junction.			GTP-binding protein that possesses intrinsic GTPase activity. Contributes to the polarizing activity of KRIT1 and CDH5 in the establishment and maintenance of correct endothelial cell polarity and vascular lumen. Required for the localization of phosphorylated PRKCZ, PARD3 and TIAM1 to the cell junction.			3.13e-09	10.26	8.2	20811.6	2 (2 0 0 0 0)	GO:0003924 : F:GTPase activity; GO:0005515 : F:protein binding; GO:0005525 : F:GTP binding; GO:0005829 : C:cytosol; GO:0005911 : C:cell-cell junction; GO:0006112 : P:energy reserve metabolic process; GO:0007596 : P:blood coagulation; GO:0019003 : F:GDP binding; GO:0050796 : P:regulation of insulin secretion; GO:2000114 : P:regulation of establishment of cell polarity
P09496	CLTA		Clathrin light chain A / Lca		Cytoplasmic vesicle membrane; Peripheral membrane protein; Cytoplasmic side. Membrane, coated pit; Peripheral membrane protein; Cytoplasmic side. Note=Cytoplasmic face of coated pits and vesicles.			Clathrin is the major protein of the polyhedral coat of coated pits and vesicles.			1.64e-09	10.26	8.5	27060	1 (1 0 0 0 0)	GO:0005198 : F:structural molecule activity; GO:0005509 : F:calcium ion binding; GO:0005515 : F:protein binding; GO:0006886 : P:intracellular protein transport; GO:0006892 : P:post-Golgi vesicle-mediated transport; GO:0016044 : P:cellular membrane organization; GO:0030130 : C:clathrin coat of trans-Golgi network vesicle; GO:0030132 : C:clathrin coat of coated pit
P31150	GDI1		Rab GDP dissociation inhibitor alpha / Rab GDI alpha / Guanosine diphosphate dissociation inhibitor 1 / GDI-1 / Oligophrenin-2 / Protein XAP-4		Cytoplasm (By similarity).			Regulates the GDP/GTP exchange reaction of most Rab proteins by inhibiting the dissociation of GDP from them, and the subsequent binding of GTP to them.		Brain; predominant in neural and sensory tissues.	2.14e-13	10.26	4.3	50550.2	2 (2 0 0 0 0)	GO:0005093 : F:Rab GDP-dissociation inhibitor activity; GO:0005096 : F:GTPase activator activity; GO:0005515 : F:protein binding; GO:0005737 : C:cytoplasm; GO:0015031 : P:protein transport; GO:0043087 : P:regulation of GTPase activity
P11387	TOP1		DNA topoisomerase 1 / 5.99.1.2 / DNA topoisomerase I		Nucleus, nucleolus. Nucleus, nucleoplasm. Note=Diffuse nuclear localization with some enrichment in nucleoli. On CPT treatment, cleared from nucleoli into nucleoplasm. Sumolyated forms found in both nucleoplasm and nucleoli.			The reaction catalyzed by topoisomerases leads to the conversion of one topological isomer of DNA to another.			4.65e-08	10.26	2.6	90668.9	1 (1 0 0 0 0)	GO:0003682 : F:chromatin binding; GO:0003917 : F:DNA topoisomerase type I activity; GO:0005515 : F:protein binding; GO:0005524 : F:ATP binding; GO:0005654 : C:nucleoplasm; GO:0005694 : C:chromosome; GO:0005730 : C:nucleolus; GO:0006268 : P:DNA unwinding during replication; GO:0012501 : P:programmed cell death; GO:0016310 : P:phosphorylation; GO:0042493 : P:response to drug; GO:0044419 : P:intersp…
P07237	P4HB		Protein disulfide-isomerase / PDI / 5.3.4.1 / Prolyl 4-hydroxylase subunit beta / Cellular thyroid hormone-binding protein / p55		Endoplasmic reticulum lumen. Melanosome. Cell membrane; Peripheral membrane protein (Potential). Note=Highly abundant. In some cell types, seems to be also secreted or associated with the plasma membrane, where it undergoes constant shedding and replacement from intracellular sources (Probable). Localizes near CD4-enriched regions on lymphoid cell surfaces. Identified by mass spectrometry in mela…			This multifunctional protein catalyzes the formation, breakage and rearrangement of disulfide bonds. At the cell surface, seems to act as a reductase that cleaves disulfide bonds of proteins attached to the cell. May therefore cause structural modifications of exofacial proteins. Inside the cell, seems to form/rearrange disulfide bonds of nascent proteins. At high concentrations, functions as a c…			9.87e-11	10.26	3.1	57080.8	1 (1 0 0 0 0)	GO:0003756 : F:protein disulfide isomerase activity; GO:0004656 : F:procollagen-proline 4-dioxygenase activity; GO:0005515 : F:protein binding; GO:0005576 : C:extracellular region; GO:0005788 : C:endoplasmic reticulum lumen; GO:0005793 : C:ER-Golgi intermediate compartment; GO:0005886 : C:plasma membrane; GO:0009986 : C:cell surface; GO:0018401 : P:peptidyl-proline hydroxylation to 4-hydroxy...; …
P04004	VTN		Vitronectin / Serum-spreading factor / S-protein / V75 / Vitronectin V65 subunit / Vitronectin V10 subunit / Somatomedin-B		Secreted, extracellular space.			Somatomedin-B is a growth hormone-dependent serum factor with protease-inhibiting activity.		Plasma.	7.13e-11	10.25	3.1	54271.2	10 (10 0 0 0 0)	GO:0005044 : F:scavenger receptor activity; GO:0005515 : F:protein binding; GO:0005615 : C:extracellular space; GO:0006955 : P:immune response; GO:0008201 : F:heparin binding				Glycosilation: 86 86 N-linked ; 169 169 N-linked ; 242 242 N-linked
P62913	RPL11		60S ribosomal protein L11 / CLL-associated antigen KW-12		Nucleus, nucleolus (By similarity).			Binds to 5S ribosomal RNA (By similarity). Required for rRNA maturation and formation of the 60S ribosomal subunits. Promotes nucleolar location of PML (By similarity).			1.82e-07	10.25	7.9	20239.7	2 (2 0 0 0 0)	GO:0003735 : F:structural constituent of ribosome; GO:0005515 : F:protein binding; GO:0005730 : C:nucleolus; GO:0006364 : P:rRNA processing; GO:0006414 : P:translational elongation; GO:0006415 : P:translational termination; GO:0006605 : P:protein targeting; GO:0019083 : P:viral transcription; GO:0019843 : F:rRNA binding; GO:0022625 : C:cytosolic large ribosomal subunit; GO:0031018 : P:endocrine p…
P61353	RPL27		60S ribosomal protein L27								2.59e-09	10.25	15.4	15787.8	2 (2 0 0 0 0)	GO:0003735 : F:structural constituent of ribosome; GO:0005829 : C:cytosol; GO:0005840 : C:ribosome; GO:0006414 : P:translational elongation; GO:0006415 : P:translational termination; GO:0019083 : P:viral transcription; GO:0031018 : P:endocrine pancreas development
P02679	FGG		Fibrinogen gamma chain		Secreted.			Fibrinogen has a double function polymerize into fibrin and acting as a cofactor in platelet aggregation.			1.87e-05	10.24	4	51478.9	2 (2 0 0 0 0)	GO:0005102 : F:receptor binding; GO:0005509 : F:calcium ion binding; GO:0005577 : C:fibrinogen complex; GO:0007165 : P:signal transduction; GO:0009897 : C:external side of plasma membrane; GO:0030168 : P:platelet activation; GO:0030674 : F:protein binding, bridging; GO:0031093 : C:platelet alpha granule lumen; GO:0043499 : F:eukaryotic cell surface binding; GO:0051258 : P:protein polymerization; …				Glycosilation: 78 78 N-linked ; 334 334 N-linked (GlcNAc...); in variant
P10645	CHGA		Chromogranin-A / CgA / Pituitary secretory protein I / SP-I / Vasostatin-1 / Vasostatin I / Vasostatin-2 / Vasostatin II / EA-92 / ES-43 / Pancreastatin / SS-18 / WA-8 / WE-14 / LF-19 / AL-11 / GV-19 / GR-44 / ER-37		Secreted. Note=Neuroendocrine and endocrine secretory granules.			Pancreastatin strongly inhibits glucose induced insulin release from the pancreas.			3.03e-07	10.24	5	50657.7	2 (2 0 0 0 0)	GO:0005509 : F:calcium ion binding; GO:0005576 : C:extracellular region; GO:0008217 : P:regulation of blood pressure				Glycosilation: 181 181 O-linked ; 183 183 O-linked ; 251 251 O-linked
O75533	SF3B1		Splicing factor 3B subunit 1 / Pre-mRNA-splicing factor SF3b 155 kDa subunit / SF3b155 / Spliceosome-associated protein 155 / SAP 155		Nucleus speckle. Note=During mitosis, transiently dispersed from the nuclear speckles to the cytoplasm.			Subunit of the splicing factor SF3B required for ´A´ complex assembly formed by the stable binding of U2 snRNP to the branchpoint sequence (BPS) in pre-mRNA. Sequence independent binding of SF3A/SF3B complex upstream of the branch site is essential, it may anchor U2 snRNP to the pre-mRNA. May also be involved in the assembly of the ´E´ complex. Belongs also to the minor U12-dependent spliceosome,…			8.89e-10	10.24	1.2	145738	2 (2 0 0 0 0)	GO:0000398 : P:nuclear mRNA splicing, via spliceosome; GO:0005515 : F:protein binding; GO:0005681 : C:spliceosomal complex; GO:0016607 : C:nuclear speck
Q9NTK5	OLA1		Obg-like ATPase 1 / 3.6.3.- / GTP-binding protein 9					Hydrolyzes ATP, and can also hydrolyze GTP with lower efficiency. Has lower affinity for GTP.			1.67e-09	10.24	3.8	44715.4	2 (2 0 0 0 0)	GO:0005515 : F:protein binding; GO:0005524 : F:ATP binding; GO:0005525 : F:GTP binding; GO:0005737 : C:cytoplasm; GO:0006200 : P:ATP catabolic process; GO:0016787 : F:hydrolase activity
P18206	VCL		Vinculin / Metavinculin		Cytoplasm, cytoskeleton. Cell junction, adherens junction. Cell membrane; Peripheral membrane protein; Cytoplasmic side. Note=Cytoplasmic face of adhesion plaques.			Involved in cell adhesion. May be involved in the attachment of the actin-based microfilaments to the plasma membrane. May also play important roles in cell morphology and locomotion.		Metavinculin is muscle-specific.	1.66e-11	10.24	1.9	123722	2 (2 0 0 0 0)	GO:0003779 : F:actin binding; GO:0005198 : F:structural molecule activity; GO:0005576 : C:extracellular region; GO:0005829 : C:cytosol; GO:0005925 : C:focal adhesion; GO:0006928 : P:cellular component movement; GO:0006936 : P:muscle contraction; GO:0007155 : P:cell adhesion; GO:0015629 : C:actin cytoskeleton; GO:0030032 : P:lamellipodium assembly; GO:0030336 : P:negative regulation of cell migrat…
P38405	GNAL		Guanine nucleotide-binding protein G(olf) subunit alpha / Adenylate cyclase-stimulating G alpha protein, olfactory type					Guanine nucleotide-binding proteins (G proteins) are involved as modulators or transducers in various transmembrane signaling systems. G(olf) alpha mediates signal transduction within the olfactory neuroepithelium and the basal ganglia. May be involved in some aspect of visual transduction, and in mediating the effect of one or more hormones/neurotransmitters.		Detected in olfactory neuroepithelium, brain, testis, and to a lower extent in retina, lung alveoli, spleen. Trace amounts where seen in kidney, adrenal gland and liver. Found to be expressed in all the insulinomas examined.	1.14e-11	10.23	4.5	44280.5	2 (2 0 0 0 0)	GO:0001664 : F:G-protein-coupled receptor binding; GO:0003924 : F:GTPase activity; GO:0004016 : F:adenylate cyclase activity; GO:0004871 : F:signal transducer activity; GO:0005525 : F:GTP binding; GO:0005834 : C:heterotrimeric G-protein complex; GO:0007191 : P:activation of adenylate cyclase activity by dopamine receptor signaling pathway; GO:0007193 : P:inhibition of adenylate cyclase activity b…
P50502	ST13		Hsc70-interacting protein / Hip / Suppression of tumorigenicity 13 protein / Putative tumor suppressor ST13 / Protein FAM10A1 / Progesterone receptor-associated p48 protein / Renal carcinoma antigen NY-REN-33		Cytoplasm (By similarity).			One HIP oligomer binds the ATPase domains of at least two HSC70 molecules dependent on activation of the HSC70 ATPase by HSP40. Stabilizes the ADP state of HSC70 that has a high affinity for substrate protein. Through its own chaperone activity, it may contribute to the interaction of HSC70 with various target proteins (By similarity).			4e-14	10.23	4.6	41305.5	2 (2 0 0 0 0)	GO:0005737 : C:cytoplasm; GO:0006457 : P:protein folding; GO:0030674 : F:protein binding, bridging
P60953	CDC42		Cell division control protein 42 homolog / G25K GTP-binding protein		Cell membrane; Lipid-anchor; Cytoplasmic side (Potential).			Plasma membrane-associated small GTPase which cycles between an active GTP-bound and an inactive GDP-bound state. In active state binds to a variety of effector proteins to regulate cellular responses. Involved in epithelial cell polarization processes. Causes the formation of thin, actin-rich surface projections called filopodia.			4.2e-05	10.23	5.2	21245	1 (1 0 0 0 0)	GO:0003924 : F:GTPase activity; GO:0005515 : F:protein binding; GO:0005525 : F:GTP binding; GO:0005829 : C:cytosol; GO:0005886 : C:plasma membrane; GO:0007163 : P:establishment or maintenance of cell polarity; GO:0007173 : P:epidermal growth factor receptor signaling pathway; GO:0007264 : P:small GTPase mediated signal transduction; GO:0007411 : P:axon guidance; GO:0007596 : P:blood coagulation; …
P57088	TMEM33		Transmembrane protein 33 / Protein DB83		Membrane; Multi-pass membrane protein (Potential). Melanosome. Note=Identified by mass spectrometry in melanosome fractions from stage I to stage IV.						8.09e-08	10.22	4.9	27959.8	2 (2 0 0 0 0)	GO:0005515 : F:protein binding; GO:0016021 : C:integral to membrane; GO:0042470 : C:melanosome		TRANSMEM: 32 52 ; 101 121 ; 156 176
Q9P035	PTPLAD1		Protein tyrosine phosphatase-like protein PTPLAD1 / Protein-tyrosine phosphatase-like A domain-containing protein 1 / Butyrate-induced protein 1 / hB-ind1 / B-ind1		Membrane; Multi-pass membrane protein (Potential).			Involved in Rac1-signaling pathways leading to the modulation of gene expression.		Highly expressed in testis, kidney, brain, liver and weakly in skeletal muscle, spleen and heart.	2.66e-14	10.22	5.8	43131.6	2 (2 0 0 0 0)	GO:0005096 : F:GTPase activator activity; GO:0005515 : F:protein binding; GO:0007249 : P:I-kappaB kinase/NF-kappaB cascade; GO:0007257 : P:activation of JUN kinase activity; GO:0016021 : C:integral to membrane; GO:0016601 : P:Rac protein signal transduction		TRANSMEM: 150 170 ; 190 210 ; 213 233 ; 243 263 ; 281 301 ; 323 343
O75054	IGSF3		Immunoglobulin superfamily member 3 / IgSF3 / Glu-Trp-Ile EWI motif-containing protein 3 / EWI-3		Membrane; Single-pass type I membrane protein (Potential).					Expressed in a wide range of tissues with High expression in Placenta, kidney and lung.	2.87e-11	10.22	1.3	137429	2 (2 0 0 0 0)	GO:0016021 : C:integral to membrane		TRANSMEM: 1125 1145 Helical;		Glycosilation: 43 43 N-linked (GlcNAc...) ; 418 418 N-linked (GlcNAc...) ; 655 655 N-linked (GlcNAc...) ; 842 842 N-linked (GlcNAc...) ; 1077 1077 N-linked (GlcNAc...)
P07602	PSAP		Proactivator polypeptide / Saposin-A / Protein A / Saposin-B-Val / Saposin-B / Sphingolipid activator protein 1 / SAP-1 / Cerebroside sulfate activator / CSAct / Dispersin / Sulfatide/GM1 activator / Saposin-C / Co-beta-glucosidase / A1 activator / Glucosylceramidase activator / Sphingolipid activator protein 2 / SAP-2 / Saposin-D / Protein C / Component C		Lysosome.			Saposin-D is a specific sphingomyelin phosphodiesterase activator (EC 3.1.4.12).			2.38e-09	10.22	2.9	58073.9	1 (1 0 0 0 0)	GO:0005615 : C:extracellular space; GO:0005794 : C:Golgi apparatus; GO:0006687 : P:glycosphingolipid metabolic process; GO:0006869 : P:lipid transport; GO:0008047 : F:enzyme activator activity; GO:0008289 : F:lipid binding; GO:0016021 : C:integral to membrane; GO:0043202 : C:lysosomal lumen				Glycosilation: 80 80 N-linked ; 101 101 N-linked ; 215 215 N-linked (GlcNAc...) ; 332 332 N-linked ; 426 426 N-linked
O43175	PHGDH		D-3-phosphoglycerate dehydrogenase / 3-PGDH / 1.1.1.95								3.37e-07	10.22	2.8	56614.5	2 (2 0 0 0 0)	GO:0004617 : F:phosphoglycerate dehydrogenase activity; GO:0006564 : P:L-serine biosynthetic process; GO:0007420 : P:brain development; GO:0009055 : F:electron carrier activity; GO:0051287 : F:NAD or NADH binding; GO:0055114 : P:oxidation reduction
Q15907	RAB11B		Ras-related protein Rab-11B / GTP-binding protein YPT3		Cell membrane; Lipid-anchor; Cytoplasmic side (Potential).			GTPase that modulates endosomal trafficking. Acts as a major regulator of membrane delivery during cytokinesis (By similarity).			4.3e-06	10.22	9.6	24473.5	1 (1 0 0 0 0)	GO:0003924 : F:GTPase activity; GO:0005525 : F:GTP binding; GO:0005886 : C:plasma membrane; GO:0007049 : P:cell cycle; GO:0007264 : P:small GTPase mediated signal transduction; GO:0015031 : P:protein transport; GO:0019003 : F:GDP binding
P05386	RPLP1		60S acidic ribosomal protein P1					Plays an important role in the elongation step of protein synthesis.			3.18e-09	10.22	14	11506.7	2 (2 0 0 0 0)	GO:0003723 : F:RNA binding; GO:0003735 : F:structural constituent of ribosome; GO:0005515 : F:protein binding; GO:0006414 : P:translational elongation; GO:0022625 : C:cytosolic large ribosomal subunit
O95819	MAP4K4		Mitogen-activated protein kinase kinase kinase kinase 4 / 2.7.11.1 / HPK/GCK-like kinase HGK / MAPK/ERK kinase kinase kinase 4 / MEK kinase kinase 4 / MEKKK 4 / Nck-interacting kinase		Cytoplasm.			Serine/threonine kinase that may play a role in the response to environmental stress and cytokines such as TNF-alpha. Appears to act upstream of the JUN N-terminal pathway.		Appears to be ubiquitous. Expressed in all tissue types examined. Isoform 5 appears to be more abundant in the brain. Isoform 4 is predominant in the liver, skeletal muscle and placenta.	6.65e-08	10.22	1.6	138332	1 (1 0 0 0 0)	GO:0004674 : F:protein serine/threonine kinase activity; GO:0005083 : F:small GTPase regulator activity; GO:0005515 : F:protein binding; GO:0005524 : F:ATP binding; GO:0005737 : C:cytoplasm; GO:0006468 : P:protein amino acid phosphorylation; GO:0006950 : P:response to stress; GO:0007243 : P:protein kinase cascade; GO:0046328 : P:regulation of JNK cascade
O75955	FLOT1		Flotillin-1		Cell membrane; Peripheral membrane protein. Membrane, caveola; Peripheral membrane protein. Melanosome. Endosome. Note=Membrane-associated protein of caveolae. Identified by mass spectrometry in melanosome fractions from stage I to stage IV.			May act as a scaffolding protein within caveolar membranes, functionally participating in formation of caveolae or caveolae-like vesicles.			5.92e-10	10.22	4.2	47325.7	2 (2 0 0 0 0)	GO:0005515 : F:protein binding; GO:0005624 : C:membrane fraction; GO:0005768 : C:endosome; GO:0005901 : C:caveola; GO:0016021 : C:integral to membrane; GO:0034451 : C:centriolar satellite; GO:0042470 : C:melanosome
O00425	IGF2BP3		Insulin-like growth factor 2 mRNA-binding protein 3 / IGF2 mRNA-binding protein 3 / IMP-3 / IGF-II mRNA-binding protein 3 / KH domain-containing protein overexpressed in cancer / hKOC / VICKZ family member 3		Nucleus. Cytoplasm. Note=Found in lamellipodia of the leading edge, in the perinuclear region, and beneath the plasma membrane. The subcytoplasmic localization is cell specific and regulated by cell contact and growth. Localized at the connecting piece and the tail of the spermatozoa. Colocalized with CD44 mRNA in RNP granules.			RNA-binding protein that act as a regulator of mRNA translation and stability. Binds to the 5´-UTR of the insulin-like growth factor 2 (IGF2) mRNAs. Binds to sequences in the 3´-UTR of CD44 mRNA.		Expressed in fetal liver, fetal lung, fetal kidney, fetal thymus, fetal placenta, fetal follicles of ovary and gonocytes of testis, growing oocytes, spermatogonia and semen (at protein level). Expressed in cervix adenocarcinoma, in testicular, pancreatic and renal-cell carcinomas (at protein level). Expressed ubiquitously during fetal development at 8 and 14 weeks of gestation. Expressed in ovary…	1.31e-07	10.22	2.8	63665.7	2 (2 0 0 0 0)	GO:0000166 : F:nucleotide binding; GO:0005515 : F:protein binding; GO:0005634 : C:nucleus; GO:0005737 : C:cytoplasm; GO:0006412 : P:translation; GO:0009653 : P:anatomical structure morphogenesis; GO:0017148 : P:negative regulation of translation; GO:0042035 : P:regulation of cytokine biosynthetic process; GO:0045182 : F:translation regulator activity; GO:0048027 : F:mRNA 5´-UTR binding
Q96SJ8	TSPAN18		Tetraspanin-18 / Tspan-18		Membrane; Multi-pass membrane protein (Potential).						1.34e-07	10.21	6	27691.1	2 (2 0 0 0 0)	GO:0016021 : C:integral to membrane		TRANSMEM: 14 34 Helical; ; 50 70 Helical; ; 84 104 Helical; ; 224 244 Helical;		Glycosilation: 111 111 N-linked (GlcNAc...) ; 129 129 N-linked (GlcNAc...)
Q96A83	EMID2		Collagen alpha-1(XXVI) chain / EMI domain-containing protein 2 / Emilin and multimerin domain-containing protein 2 / Emu2		Secreted, extracellular space, extracellular matrix.						0.000348	10.21	2.9	45352.6	1 (1 0 0 0 0)	GO:0005578 : C:proteinaceous extracellular matrix				Glycosilation: 70 70 N-linked (GlcNAc...) ; 132 132 N-linked (GlcNAc...)
Q08380	LGALS3BP		Galectin-3-binding protein / Lectin galactoside-binding soluble 3-binding protein / Mac-2-binding protein / Mac-2 BP / MAC2BP / Tumor-associated antigen 90K / Basement membrane autoantigen p105		Secreted. Secreted, extracellular space, extracellular matrix.			Promotes intergrin-mediated cell adhesion. May stimulate host defense against viruses and tumor cells.		Ubiquitous. Detected in body fluids such as semen, milk, serum, tears, saliva and urine. Expressed by keratinocytes and fibroblasts.	1.83e-08	10.21	2.4	65289.4	1 (1 0 0 0 0)	GO:0005044 : F:scavenger receptor activity; GO:0005515 : F:protein binding; GO:0005578 : C:proteinaceous extracellular matrix; GO:0005615 : C:extracellular space; GO:0005634 : C:nucleus; GO:0006968 : P:cellular defense response; GO:0007155 : P:cell adhesion; GO:0007165 : P:signal transduction; GO:0016020 : C:membrane				Glycosilation: 69 69 N-linked ; 125 125 N-linked ; 192 192 N-linked ; 362 362 N-linked ; 398 398 N-linked ; 551 551 N-linked ; 580 580 N-linked
P02647	APOA1		Apolipoprotein A-I / Apo-AI / ApoA-I / Apolipoprotein A1 / Apolipoprotein A-I(1-242)		Secreted.			Participates in the reverse transport of cholesterol from tissues to the liver for excretion by promoting cholesterol efflux from tissues and by acting as a cofactor for the lecithin cholesterol acyltransferase (LCAT). As part of the SPAP complex, activates spermatozoa motility.		Major protein of plasma HDL, also found in chylomicrons. Synthesized in the liver and small intestine.	1.45e-08	10.21	6	30758.9	2 (2 0 0 0 0)	GO:0001540 : F:beta-amyloid binding; GO:0002740 : P:negative regulation of cytokine secretion d...; GO:0005543 : F:phospholipid binding; GO:0005788 : C:endoplasmic reticulum lumen; GO:0005886 : C:plasma membrane; GO:0006656 : P:phosphatidylcholine biosynthetic process; GO:0007186 : P:G-protein coupled receptor protein signalin...; GO:0010873 : P:positive regulation of cholesterol esterifi...; GO:…				Glycosilation: 263 263 N-linked (Glc)
P47914	RPL29		60S ribosomal protein L29 / Cell surface heparin-binding protein HIP								2.7e-06	10.21	9.4	17741.1	2 (2 0 0 0 0)	GO:0003723 : F:RNA binding; GO:0003735 : F:structural constituent of ribosome; GO:0005515 : F:protein binding; GO:0006414 : P:translational elongation; GO:0006415 : P:translational termination; GO:0007566 : P:embryo implantation; GO:0008201 : F:heparin binding; GO:0019083 : P:viral transcription; GO:0022625 : C:cytosolic large ribosomal subunit; GO:0031018 : P:endocrine pancreas development
O14980	XPO1		Exportin-1 / Exp1 / Chromosome region maintenance 1 protein homolog		Cytoplasm. Nucleus, nucleoplasm. Nucleus, Cajal body. Nucleus, nucleolus. Note=Located in the nucleoplasm, Cajal bodies and nucleoli. Shuttles between the nucleus/nucleolus and the cytoplasm.			Mediates the nuclear export of cellular proteins (cargos) bearing a leucine-rich nuclear export signal (NES) and of RNAs. In the nucleus, in association with RANBP3, binds cooperatively to the NES on its target protein and to the GTPase RAN in its active GTP-bound form (Ran-GTP). Docking of this complex to the nuclear pore complex (NPC) is mediated through binding to nucleoporins. Upon transit of…		Expressed in heart, brain, placenta, lung, liver, skeletal muscle, pancreas, spleen, thymus, prostate, testis, ovary, small intestine, colon and peripheral blood leukocytes. Not expressed in the kidney.	9.25e-08	10.21	2.1	123306	1 (1 0 0 0 0)	GO:0000236 : P:mitotic prometaphase; GO:0000776 : C:kinetochore; GO:0003723 : F:RNA binding; GO:0005515 : F:protein binding; GO:0005635 : C:nuclear envelope; GO:0005642 : C:annulate lamellae; GO:0005730 : C:nucleolus; GO:0005829 : C:cytosol; GO:0006886 : P:intracellular protein transport; GO:0008565 : F:protein transporter activity; GO:0015030 : C:Cajal body; GO:0016071 : P:mRNA metabolic process…
P08754	GNAI3		Guanine nucleotide-binding protein G(k) subunit alpha / G(i) alpha-3					Guanine nucleotide-binding proteins (G proteins) are involved as modulators or transducers in various transmembrane signaling systems. G(k) is the stimulatory G protein of receptor- regulated K(+) channels.			1.84e-09	10.21	3.7	40506.3	3 (3 0 0 0 0)	GO:0003924 : F:GTPase activity; GO:0004871 : F:signal transducer activity; GO:0005525 : F:GTP binding; GO:0005886 : C:plasma membrane; GO:0007165 : P:signal transduction; GO:0007186 : P:G-protein coupled receptor protein signalin...; GO:0007194 : P:negative regulation of adenylate cyclase ac...
P60866	RPS20		40S ribosomal protein S20								3.8e-06	10.21	9.2	13364.3	2 (2 0 0 0 0)	GO:0003723 : F:RNA binding; GO:0003735 : F:structural constituent of ribosome; GO:0005515 : F:protein binding; GO:0006414 : P:translational elongation; GO:0022627 : C:cytosolic small ribosomal subunit
P31943	HNRNPH1		Heterogeneous nuclear ribonucleoprotein H / hnRNP H / Heterogeneous nuclear ribonucleoprotein H, N-terminally processed		Nucleus, nucleoplasm.			This protein is a component of the heterogeneous nuclear ribonucleoprotein (hnRNP) complexes which provide the substrate for the processing events that pre-mRNAs undergo before becoming functional, translatable mRNAs in the cytoplasm. Mediates pre-mRNA alternative splicing regulation. Inhibits, together with CUGBP1, insulin receptor (IR) pre-mRNA exon 11 inclusion in myoblast. Binds to the IR RNA…		Expressed ubiquitously.	1.71e-06	10.21	3.8	49198.4	2 (2 0 0 0 0)	GO:0000166 : F:nucleotide binding; GO:0005515 : F:protein binding; GO:0005654 : C:nucleoplasm; GO:0005681 : C:spliceosomal complex; GO:0005737 : C:cytoplasm; GO:0005856 : C:cytoskeleton; GO:0006397 : P:mRNA processing; GO:0008266 : F:poly(U) RNA binding; GO:0008380 : P:RNA splicing; GO:0030530 : C:heterogeneous nuclear ribonucleoprotein com...; GO:0043484 : P:regulation of RNA splicing
P62899	RPL31		60S ribosomal protein L31								0.000275	10.21	11.2	14453.9	2 (1 1 0 0 0)	GO:0003723 : F:RNA binding; GO:0003735 : F:structural constituent of ribosome; GO:0005515 : F:protein binding; GO:0006414 : P:translational elongation; GO:0022625 : C:cytosolic large ribosomal subunit
Q9HDC9	C20orf3		Adipocyte plasma membrane-associated protein / Protein BSCv		Membrane; Single-pass type II membrane protein.			Exhibits strong arylesterase activity with beta-naphthyl acetate and phenyl acetate. May play a role in adipocyte differentiation.		Liver, glomerular and tubular structures of the kidney, endothelial cells, arterial wall and pancreatic islets of Langerhans (at protein level). Found ubiquitously in adult as well as in embryonic tissues. In adult tissue, the highest expression is found in the liver, placenta and heart. Found on the cell surface of monocytes. In embryonic tissue, the highest expression levels is found in the liv…	0.000508	10.2	0	46450.9	1 (1 0 0 0 0)	GO:0004064 : F:arylesterase activity; GO:0009058 : P:biosynthetic process; GO:0009986 : C:cell surface; GO:0016021 : C:integral to membrane; GO:0016844 : F:strictosidine synthase activity		TRANSMEM: 41 61 Signal-anchor for type II		Glycosilation: 160 160 N-linked ; 196 196 N-linked
Q15286	RAB35		Ras-related protein Rab-35 / GTP-binding protein RAY / Ras-related protein Rab-1C		Cell membrane; Lipid-anchor; Cytoplasmic side (Potential). Membrane, clathrin-coated pit. Cytoplasmic vesicle, clathrin-coated vesicle. Endosome. Melanosome. Note=Present on sorting endosomes and endosomal tubules. Tends to be enriched in PIP2-positive cell membrane domains. During mitosis, associated with the plasma membrane and present at the ingressing furrow during early cytokinesis as well a…			In the process of endocytosis, essential rate-limiting regulator of a fast recycling pathway back to the plasma membrane. During cytokinesis, required for the postfurrowing terminal steps, namely for intercellular bridge stability and abscission, possibly by controlling phosphatidylinositol 4,5-bis phosphate (PIP2) and SEPT2 localization at the intercellular bridge.			1.95e-06	10.2	7.5	23010.8	2 (2 0 0 0 0)	GO:0000910 : P:cytokinesis; GO:0003924 : F:GTPase activity; GO:0005525 : F:GTP binding; GO:0005546 : F:phosphatidylinositol-4,5-bisphosphate binding; GO:0005768 : C:endosome; GO:0005905 : C:coated pit; GO:0007264 : P:small GTPase mediated signal transduction; GO:0015031 : P:protein transport; GO:0016197 : P:endosome transport; GO:0031253 : C:cell projection membrane; GO:0042470 : C:melanosome; GO…
P11233	RALA		Ras-related protein Ral-A		Cell surface. Cell membrane; Lipid-anchor; Cytoplasmic side. Note=Prior to LPA treatment found predominantly at the cell surface and in the presence of LPA co-localizes with LPAR1 and LPAR2 in the endocytic vesicles. During early cytokinesis localizes at the cleavage furrow membrane. Colocalizes with EXOC2 at the early midbody ring and persists there till maturation of the midbody.			Multifuntional GTPase involved in a variety of cellular processes including gene expression, cell migration, cell proliferation, oncogenic transformation and membrane trafficking. Accomplishes its multiple functions by interacting with distinct downstream effectors. Acts as a GTP sensor for GTP-dependent exocytosis of dense core vesicles. Plays a role in the early stages of cytokinesis and is req…			4.28e-06	10.2	7.3	23552	2 (2 0 0 0 0)	GO:0000910 : P:cytokinesis; GO:0003924 : F:GTPase activity; GO:0005525 : F:GTP binding; GO:0005622 : C:intracellular; GO:0005886 : C:plasma membrane; GO:0006935 : P:chemotaxis; GO:0007265 : P:Ras protein signal transduction; GO:0009986 : C:cell surface; GO:0017157 : P:regulation of exocytosis; GO:0031532 : P:actin cytoskeleton reorganization; GO:0031755 : F:Edg-2 lysophosphatidic acid receptor bi…
P62847	RPS24		40S ribosomal protein S24					Required for processing of pre-rRNA and maturation of 40S ribosomal subunits.		Mature tissues, such as adult brain, skeletal muscle, heart, and kidney, express low levels, whereas tissues and organs with significant populations of proliferating cells, such as fetal brain, placenta, bone marrow, and various glandular organs, contain significantly higher levels.	2.23e-06	10.2	11.3	15413.4	2 (2 0 0 0 0)	GO:0000166 : F:nucleotide binding; GO:0003735 : F:structural constituent of ribosome; GO:0005634 : C:nucleus; GO:0006364 : P:rRNA processing; GO:0006414 : P:translational elongation; GO:0006415 : P:translational termination; GO:0019083 : P:viral transcription; GO:0022627 : C:cytosolic small ribosomal subunit; GO:0031018 : P:endocrine pancreas development; GO:0031369 : F:translation initiation fac…
P62244	RPS15A		40S ribosomal protein S15a								1.12e-09	10.2	10.8	14830	1 (1 0 0 0 0)	GO:0003723 : F:RNA binding; GO:0003735 : F:structural constituent of ribosome; GO:0005515 : F:protein binding; GO:0006414 : P:translational elongation; GO:0006415 : P:translational termination; GO:0008284 : P:positive regulation of cell proliferation; GO:0009615 : P:response to virus; GO:0019083 : P:viral transcription; GO:0022627 : C:cytosolic small ribosomal subunit; GO:0031018 : P:endocrine pa…
Q6P2E9	EDC4		Enhancer of mRNA-decapping protein 4 / Human enhancer of decapping large subunit / Hedls / Autoantigen Ge-1 / Autoantigen RCD-8		Cytoplasm, P-body. Nucleus.			In the process of mRNA degradation, seems to play a role in mRNA decapping. Component of a complex containing DCP2 and DCP1A which functions in decapping of ARE-containing mRNAs. Promotes complex formation between DCP1A and DCP2. Enhances the catalytic activity of DCP2 (in vitro).			0.000586	10.2	1.6	151566	2 (2 0 0 0 0)	GO:0000932 : C:cytoplasmic mRNA processing body; GO:0005515 : F:protein binding; GO:0005634 : C:nucleus
P27635	RPL10		60S ribosomal protein L10 / Laminin receptor homolog / Protein QM / Tumor suppressor QM								2.3e-05	10.2	6.1	24587.9	1 (1 0 0 0 0)	GO:0003735 : F:structural constituent of ribosome; GO:0005783 : C:endoplasmic reticulum; GO:0006414 : P:translational elongation; GO:0006415 : P:translational termination; GO:0019083 : P:viral transcription; GO:0022625 : C:cytosolic large ribosomal subunit; GO:0031018 : P:endocrine pancreas development
P30043	BLVRB		Flavin reductase / FR / 1.5.1.30 / Biliverdin reductase B / BVR-B / 1.3.1.24 / Biliverdin-IX beta-reductase / Green heme-binding protein / GHBP / NADPH-dependent diaphorase / NADPH-flavin reductase / FLR		Cytoplasm.			Broad specificity oxidoreductase that catalyzes the NADPH-dependent reduction of a variety of flavins, such as riboflavin, FAD or FMN, biliverdins, methemoglobin and PQQ (pyrroloquinoline quinone). Contributes to heme catabolism and metabolizes linear tetrapyrroles. Can also reduce the complexed Fe(3+) iron to Fe(2+) in the presence of FMN and NADPH. In the liver, converts biliverdin to bilirubin.		Predominantly expressed in liver and erythrocytes. At lower levels in heart, lung, adrenal gland and cerebrum.	1.31e-06	10.2	7.3	22105.4	1 (1 0 0 0 0)	GO:0004074 : F:biliverdin reductase activity; GO:0005488 : F:binding; GO:0005829 : C:cytosol; GO:0042167 : P:heme catabolic process; GO:0042602 : F:flavin reductase activity; GO:0055114 : P:oxidation reduction
P19784	CSNK2A2		Casein kinase II subunit alpha´ / CK II alpha´ / 2.7.11.1					Casein kinases are operationally defined by their preferential utilization of acidic proteins such as caseins as substrates. The alpha and alpha´ chains contain the catalytic site. Participates in Wnt signaling. CK2 phosphorylates ´Ser-392´ of p53/TP53 following UV irradiation.			0.000699	10.2	5.1	41187.2	1 (1 0 0 0 0)	GO:0004674 : F:protein serine/threonine kinase activity; GO:0005524 : F:ATP binding; GO:0005829 : C:cytosol; GO:0007411 : P:axon guidance; GO:0016055 : P:Wnt receptor signaling pathway; GO:0047485 : F:protein N-terminus binding
P35221	CTNNA1		Catenin alpha-1 / Cadherin-associated protein / Alpha E-catenin / Renal carcinoma antigen NY-REN-13		Cytoplasm, cytoskeleton. Cell junction, adherens junction. Cell membrane; Peripheral membrane protein; Cytoplasmic side. Cell junction. Note=Found at cell-cell boundaries and probably at cell-matrix boundaries.			Associates with the cytoplasmic domain of a variety of cadherins. The association of catenins to cadherins produces a complex which is linked to the actin filament network, and which seems to be of primary importance for cadherins cell-adhesion properties. May play a crucial role in cell differentiation.		Expressed ubiquitously in normal tissues.	8.77e-10	10.2	3	100009	2 (2 0 0 0 0)	GO:0005198 : F:structural molecule activity; GO:0005737 : C:cytoplasm; GO:0005911 : C:cell-cell junction; GO:0005912 : C:adherens junction; GO:0007155 : P:cell adhesion; GO:0008013 : F:beta-catenin binding; GO:0015629 : C:actin cytoskeleton; GO:0016342 : C:catenin complex; GO:0017166 : F:vinculin binding; GO:0043297 : P:apical junction assembly; GO:0045295 : F:gamma-catenin binding; GO:0045296 : …
Q7KZI7	MARK2		Serine/threonine-protein kinase MARK2 / 2.7.11.1 / ELKL motif kinase 1 / EMK-1 / MAP/microtubule affinity-regulating kinase 2 / PAR1 homolog		Cell membrane; Peripheral membrane protein. Note=Phosphorylated by PRKCZ in polarized epithelial cells, resulting in an interaction with YWHAZ which promotes relocation from the lateral to the apical membrane.			Role in epithelial morphogenesis. Modulates the developmental decision to build a columnar versus a hepatic epithelial cell apparently by promoting a switch from a direct to a transcytotic mode of apical protein delivery. Essential for the asymmetric development of membrane domains of polarized epithelial cells. One or more isoforms may play a role in graft rejection.		High levels of expression in heart, brain, skeletal muscle and pancreas, lower levels observed in lung, liver and kidney.	2.91e-09	10.19	2.5	87856	1 (1 0 0 0 0)	GO:0000287 : F:magnesium ion binding; GO:0004674 : F:protein serine/threonine kinase activity; GO:0005515 : F:protein binding; GO:0005524 : F:ATP binding; GO:0005886 : C:plasma membrane; GO:0006468 : P:protein amino acid phosphorylation; GO:0006979 : P:response to oxidative stress; GO:0007243 : P:protein kinase cascade; GO:0007275 : P:multicellular organismal development; GO:0030154 : P:cell diff…
P22694	PRKACB		cAMP-dependent protein kinase catalytic subunit beta / PKA C-beta / 2.7.11.11		Cytoplasm (By similarity). Nucleus (By similarity). Note=Translocates into the nucleus (monomeric catalytic subunit) (By similarity). The inactive holoenzyme is found in the cytoplasm (By similarity).			Mediates cAMP-dependent signaling triggered by receptor binding to GPCRs. PKA activation regulates diverse cellular processes such as cell proliferation, the cell cycle, differentiation and regulation of microtubule dynamics, chromatin condensation and decondensation, nuclear envelope disassembly and reassembly, as well as regulation of intracellular transport mechanisms and ion flux.		Isoform 1 is most abundant in the brain, with low level expression in kidney. Isoform 2 is predominantly expressed in thymus, spleen and kidney. Isoform 3 and isoform 4 are only expressed in the brain.	2.34e-05	10.19	3.4	40597	2 (2 0 0 0 0)	GO:0000287 : F:magnesium ion binding; GO:0004691 : F:cAMP-dependent protein kinase activity; GO:0005524 : F:ATP binding; GO:0005654 : C:nucleoplasm; GO:0005829 : C:cytosol; GO:0005952 : C:cAMP-dependent protein kinase complex; GO:0006094 : P:gluconeogenesis; GO:0006112 : P:energy reserve metabolic process; GO:0006468 : P:protein amino acid phosphorylation; GO:0006833 : P:water transport; GO:00071…
Q6ZMR3	LDHAL6A		L-lactate dehydrogenase A-like 6A / 1.1.1.27		Cytoplasm.			Displays an lactate dehydrogenase activity. Significantly increases the transcriptional activity of JUN, when overexpressed.		Testis-specific.	2.75e-08	10.19	3.6	36484.2	3 (3 0 0 0 0)	GO:0004459 : F:L-lactate dehydrogenase activity; GO:0005488 : F:binding; GO:0005737 : C:cytoplasm; GO:0006096 : P:glycolysis; GO:0055114 : P:oxidation reduction
P10599	TXN		Thioredoxin / Trx / ATL-derived factor / ADF / Surface-associated sulphydryl protein / SASP		Cytoplasm.			ADF augments the expression of the interleukin-2 receptor TAC (IL2R/P55).			2.75e-07	10.19	12.4	11729.7	2 (2 0 0 0 0)	GO:0005515 : F:protein binding; GO:0005829 : C:cytosol; GO:0006810 : P:transport; GO:0006928 : P:cellular component movement; GO:0007165 : P:signal transduction; GO:0007267 : P:cell-cell signaling; GO:0008283 : P:cell proliferation; GO:0022900 : P:electron transport chain; GO:0045454 : P:cell redox homeostasis
P62266	RPS23		40S ribosomal protein S23								2.08e-07	10.19	7.7	15797.7	2 (2 0 0 0 0)	GO:0003735 : F:structural constituent of ribosome; GO:0005515 : F:protein binding; GO:0006414 : P:translational elongation; GO:0006415 : P:translational termination; GO:0019083 : P:viral transcription; GO:0022627 : C:cytosolic small ribosomal subunit; GO:0031018 : P:endocrine pancreas development
P49458	SRP9		Signal recognition particle 9 kDa protein / SRP9		Cytoplasm.			Signal-recognition-particle assembly has a crucial role in targeting secretory proteins to the rough endoplasmic reticulum membrane. SRP9 together with SRP14 and the Alu portion of the SRP RNA, constitutes the elongation arrest domain of SRP. The complex of SRP9 and SRP14 is required for SRP RNA binding.			7.57e-06	10.19	12.8	10105.1	2 (2 0 0 0 0)	GO:0005047 : F:signal recognition particle binding; GO:0005785 : C:signal recognition particle receptor complex; GO:0005786 : C:signal recognition particle, endoplasmic re...; GO:0005829 : C:cytosol; GO:0006614 : P:SRP-dependent cotranslational protein targe...; GO:0008312 : F:7S RNA binding; GO:0045900 : P:negative regulation of translational elonga...
P04001	OPN1MW2		Medium-wave-sensitive opsin 1 / Green cone photoreceptor pigment / Green-sensitive opsin / GOP		Membrane; Multi-pass membrane protein.			Visual pigments are the light-absorbing molecules that mediate vision. They consist of an apoprotein, opsin, covalently linked to cis-retinal.		The three color pigments are found in the cone photoreceptor cells.	4.26e-05	10.18	4.9	40557.6	1 (1 0 0 0 0)	GO:0004930 : F:G-protein coupled receptor activity; GO:0005887 : C:integral to plasma membrane; GO:0007601 : P:visual perception; GO:0007602 : P:phototransduction; GO:0009881 : F:photoreceptor activity; GO:0018298 : P:protein-chromophore linkage		TRANSMEM: 53 77 Helical; Name=1; ; 90 115 Helical; Name=2; ; 130 149 Helical; Name=3; ; 169 192 Helical; Name=4; ; 219 246 Helical; Name=5; ; 269 292 Helical; Name=6; ; 301 325 Helical; Name=7;		Glycosilation: 34 34 N-linked (GlcNAc...)
Q5ZPR3	CD276	CD276	CD276 antigen / Costimulatory molecule / B7 homolog 3 / B7-H3 / 4Ig-B7-H3 / CD276		Membrane; Single-pass type I membrane protein (Probable).			May participate in the regulation of T-cell-mediated immune response. May play a protective role in tumor cells by inhibiting natural-killer mediated cell lysis as well as a role of marker for detection of neuroblastoma cells. May be involved in the development of acute and chronic transplant rejection and in the regulation of lymphocytic activity at mucosal surfaces. Could also play a key role i…		Ubiquitous but not detectable in peripheral blood lymphocytes or granulocytes. Weakly expressed in resting monocytes. Expressed in dendritic cells derived from monocytes. Expressed in epithelial cells of sinonasal tissue. Expressed in extravillous trophoblast cells and Hofbauer cells of the first trimester placenta and term placenta.	8.68e-05	10.18	4.9	57199.6	1 (1 0 0 0 0)	GO:0005102 : F:receptor binding; GO:0006955 : P:immune response; GO:0008283 : P:cell proliferation; GO:0009897 : C:external side of plasma membrane; GO:0016021 : C:integral to membrane; GO:0042102 : P:positive regulation of T cell proliferation; GO:0042110 : P:T cell activation; GO:0045078 : P:positive regulation of interferon-gamma bio...; GO:0050776 : P:regulation of immune response		TRANSMEM: 467 487		Glycosilation: 104 104 N-linked (GlcNAc...) ; 189 189 N-linked (GlcNAc...) ; 215 215 N-linked (GlcNAc...) ; 322 322 N-linked ; 407 407 N-linked ; 433 433 N-linked (GlcNAc...)
P51809	VAMP7		Vesicle-associated membrane protein 7 / VAMP-7 / Synaptobrevin-like protein 1 / Tetanus-insensitive VAMP / Ti-VAMP		Cytoplasmic vesicle, secretory vesicle membrane; Single-pass type IV membrane protein (By similarity). Golgi apparatus, trans-Golgi network membrane; Single-pass type IV membrane protein (By similarity). Late endosome membrane; Single- pass type IV membrane protein (By similarity). Lysosome membrane; Single-pass type IV membrane protein. Endoplasmic reticulum membrane; Single-pass type IV membran…			Involved in the targeting and/or fusion of transport vesicles to their target membrane during transport of proteins from the early endosome to the lysosome. Required for heterotypic fusion of late endosomes with lysosomes and homotypic lysosomal fusion. Required for calcium regulated lysosomal exocytosis. Involved in the export of chylomicrons from the endoplasmic reticulum to the cis Golgi. Requ…		Detected in all tissues tested.	1.32e-05	10.18	7.7	24919	1 (1 0 0 0 0)	GO:0005515 : F:protein binding; GO:0005765 : C:lysosomal membrane; GO:0005789 : C:endoplasmic reticulum membrane; GO:0005794 : C:Golgi apparatus; GO:0005886 : C:plasma membrane; GO:0006888 : P:ER to Golgi vesicle-mediated transport; GO:0006892 : P:post-Golgi vesicle-mediated transport; GO:0006906 : P:vesicle fusion; GO:0006911 : P:phagocytosis, engulfment; GO:0008333 : P:endosome to lysosome tran…		TRANSMEM: 189 209 Helical; Anchor for type IV
Q9UI33	SCN11A		Sodium channel protein type 11 subunit alpha / Peripheral nerve sodium channel 5 / PN5 / Sensory neuron sodium channel 2 / Sodium channel protein type XI subunit alpha / Voltage-gated sodium channel subunit alpha Nav1.9 / hNaN		Membrane; Multi-pass membrane protein (By similarity).			This protein mediates the voltage-dependent sodium ion permeability of excitable membranes. Assuming opened or closed conformations in response to the voltage difference across the membrane, the protein forms a sodium-selective channel through which sodium ions may pass in accordance with their electrochemical gradient. It is a tetrodotoxin-resistant sodium channel isoform. Also involved, with th…		Expressed in the dorsal root ganglia and trigeminal ganglia, olfactory bulb, hippocampus, cerebellar cortex, spinal cord, spleen, small intestine and placenta.	0.00039	10.18	1.2	204786	1 (1 0 0 0 0)	GO:0001518 : C:voltage-gated sodium channel complex; GO:0005248 : F:voltage-gated sodium channel activity; GO:0042493 : P:response to drug		TRANSMEM: 127 148 Helical; Name=S1 of repeat I; ; 157 180 Helical; Name=S2 of repeat I; ; 193 212 Helical; Name=S3 of repeat I; ; 220 239 Helical; Voltage-sensor; Name=S4 ; 256 269 Helical; Name=S5 of repeat I; ; 377 402 Helical; Name=S6 of repeat I; ; 573 596 Helical; Name=S1 of repeat II; ; 608 631 Helical; Name=S2 of repeat II; ; 640 659 Helical; Name=S3 of repeat II; ; 668 687 Helical; Voltag…		Glycosilation: 290 290 N-linked (GlcNAc...) ; 338 338 N-linked (GlcNAc...) ; 781 781 N-linked (GlcNAc...) ; 1209 1209 N-linked (GlcNAc...) ; 1216 1216 N-linked (GlcNAc...) ; 1222 1222 N-linked (GlcNAc...) ; 1230 1230 N-linked (GlcNAc...) ; 1568 1568 N-linked (GlcNAc...)
Q9NQC3	RTN4		Reticulon-4 / Neurite outgrowth inhibitor / Nogo protein / Foocen / Neuroendocrine-specific protein / NSP / Neuroendocrine-specific protein C homolog / RTN-x / Reticulon-5		Endoplasmic reticulum membrane; Multi-pass membrane protein. Note=Anchored to the membrane of the endoplasmic reticulum through 2 putative transmembrane domains.			Potent neurite growth inhibitor in vitro and plays a role both in the restriction of axonal regeneration after injury and in structural plasticity in the CNS. Isoform 2 reduces the anti-apoptotic activity of Bcl-xl and Bcl-2. This is likely consecutive to their change in subcellular location, from the mitochondria to the endoplasmic reticulum, after binding and sequestration. Isoform 2 and isofor…		Isoform 1 is specifically expressed in brain and testis and weakly in heart and skeletal muscle. Isoform 2 is widely expressed except for the liver. Isoform 3 is expressed in brain, skeletal muscle and adipocytes. Isoform 4 is testis- specific.	1.3e-06	10.18	1.2	129851	1 (1 0 0 0 0)	GO:0005515 : F:protein binding; GO:0005635 : C:nuclear envelope; GO:0005886 : C:plasma membrane; GO:0006915 : P:apoptosis; GO:0019987 : P:negative regulation of anti-apoptosis; GO:0030176 : C:integral to endoplasmic reticulum membrane; GO:0030334 : P:regulation of cell migration; GO:0030517 : P:negative regulation of axon extension; GO:0042981 : P:regulation of apoptosis		TRANSMEM: 1019 1039 ; 1134 1154
P19823	ITIH2		Inter-alpha-trypsin inhibitor heavy chain H2 / Inter-alpha-inhibitor heavy chain 2 / ITI heavy chain H2 / ITI-HC2 / Inter-alpha-trypsin inhibitor complex component II / Serum-derived hyaluronan-associated protein / SHAP		Secreted.			May act as a carrier of hyaluronan in serum or as a binding protein between hyaluronan and other matrix protein, including those on cell surfaces in tissues to regulate the localization, synthesis and degradation of hyaluronan which are essential to cells undergoing biological processes.		Plasma.	3.2e-09	10.18	1.6	106397	1 (1 0 0 0 0)	GO:0004867 : F:serine-type endopeptidase inhibitor activity; GO:0005576 : C:extracellular region; GO:0030212 : P:hyaluronan metabolic process				Glycosilation: 96 96 N-linked ; 118 118 N-linked (GlcNAc...) ; 445 445 N-linked ; 666 666 O-linked (GalNAc...); ; 671 671 N-linked ; 673 673 O-linked ; 675 675 O-linked ; 691 691 O-linked
Q76LX8	ADAMTS13		A disintegrin and metalloproteinase with thrombospondin motifs 13 / ADAM-TS 13 / ADAM-TS13 / ADAMTS-13 / 3.4.24.87 / von Willebrand factor-cleaving protease / vWF-CP / vWF-cleaving protease		Secreted.			Cleaves the vWF multimers in plasma into smaller forms.		Plasma. Expressed primarily in liver.	0.00042	10.18	0.7	153504	2 (2 0 0 0 0)	GO:0004222 : F:metalloendopeptidase activity; GO:0005178 : F:integrin binding; GO:0005509 : F:calcium ion binding; GO:0005578 : C:proteinaceous extracellular matrix; GO:0006508 : P:proteolysis; GO:0007160 : P:cell-matrix adhesion; GO:0007229 : P:integrin-mediated signaling pathway; GO:0008270 : F:zinc ion binding; GO:0009100 : P:glycoprotein metabolic process; GO:0009986 : C:cell surface; GO:0016…				Glycosilation: 142 142 N-linked (GlcNAc...) ; 146 146 N-linked (GlcNAc...) ; 552 552 N-linked (GlcNAc...) ; 579 579 N-linked (GlcNAc...) ; 614 614 N-linked ; 667 667 N-linked ; 707 707 N-linked (GlcNAc...) ; 828 828 N-linked (GlcNAc...) ; 1235 1235 N-linked (GlcNAc...) ; 1354 1354 N-linked
Q9NZU7	CABP1		Calcium-binding protein 1 / CaBP1 / Calbrain / Caldendrin		Isoform S-CaBP1 Cell membrane; Lipid-anchor (Probable). Note=S-CaBP1 is localized at or near the plasma membrane.			Modulates calcium-dependent activity of inositol 1,4,5- triphosphate receptors (ITPRs). Inhibits agonist-induced intracellular calcium signaling. Enhances inactivation and does not support calcium-dependent facilitation of voltage-dependent P/Q-type calcium channels. Causes calcium-dependent facilitation and inhibits inactivation of L-type calcium channels by binding to the same sites as calmodul…		Retina and brain. Somatodendritic compartment of neurons. Calbrain was found exclusively in brain where it is abundant in the hippocampus, habenular area in the epithalamus and in the cerebellum.	0.000662	10.18	7.8	39841.1	3 (2 1 0 0 0)	GO:0004857 : F:enzyme inhibitor activity; GO:0005509 : F:calcium ion binding; GO:0005515 : F:protein binding; GO:0005794 : C:Golgi apparatus; GO:0005938 : C:cell cortex; GO:0014069 : C:postsynaptic density; GO:0030054 : C:cell junction; GO:0045211 : C:postsynaptic membrane; GO:0048306 : F:calcium-dependent protein binding; GO:0048471 : C:perinuclear region of cytoplasm
Q6TDP4	KLHL17		Kelch-like protein 17 / Actinfilin		Cell junction, synapse, postsynaptic cell membrane, postsynaptic density (By similarity). Cell junction, synapse (By similarity). Note=Postsynaptic density (By similarity).			Substrate-recognition component of some cullin-RING- based BCR (BTB-CUL3-RBX1) E3 ubiquitin-protein ligase complex. The BCR(KLHL17) mediates the ubiquitination and subsequenct degradation of GLUR6. May play a role in the actin-based neuronal function (By similarity).			0.00017	10.18	0	69830.2	3 (3 0 0 0 0)	GO:0014069 : C:postsynaptic density; GO:0030054 : C:cell junction; GO:0045211 : C:postsynaptic membrane
P62491	RAB11A		Ras-related protein Rab-11A / Rab-11 / YL8		Cell membrane; Peripheral membrane protein. Recycling endosome membrane; Peripheral membrane protein. Cleavage furrow. Note=Translocates with RAB11FIP2 from the vesicles of the endocytic recycling compartment (ERC) to the plasma membrane. Localizes to the cleavage furrow.			Modulates endosomal trafficking. Acts as a major regulator of membrane delivery during cytokinesis.			7.31e-07	10.18	5.1	24378.4	2 (2 0 0 0 0)	GO:0000910 : P:cytokinesis; GO:0003924 : F:GTPase activity; GO:0005525 : F:GTP binding; GO:0005802 : C:trans-Golgi network; GO:0005886 : C:plasma membrane; GO:0007049 : P:cell cycle; GO:0007264 : P:small GTPase mediated signal transduction; GO:0019905 : F:syntaxin binding; GO:0032154 : C:cleavage furrow; GO:0048227 : P:plasma membrane to endosome transport; GO:0055038 : C:recycling endosome membr…
Q9H3Z4	DNAJC5		DnaJ homolog subfamily C member 5 / Cysteine string protein / CSP		Membrane; Lipid-anchor (By similarity). Melanosome. Note=Identified by mass spectrometry in melanosome fractions from stage I to stage IV.			May have an important role in presynaptic function. May be involved in calcium-dependent neurotransmitter release at nerve endings (By similarity).		Expressed in pancreas, kidney, skeletal muscle, liver, lung, placenta, brain and heart.	9.18e-08	10.18	8.6	22134.3	1 (1 0 0 0 0)	GO:0005886 : C:plasma membrane; GO:0006457 : P:protein folding; GO:0007269 : P:neurotransmitter secretion; GO:0031072 : F:heat shock protein binding; GO:0042470 : C:melanosome; GO:0051082 : F:unfolded protein binding; GO:0061202 : C:clathrin sculpted gamma-aminobutyric acid transport vesicle membrane
P62829	RPL23		60S ribosomal protein L23 / 60S ribosomal protein L17								2.48e-06	10.18	14.3	14856.1	1 (1 0 0 0 0)	GO:0003735 : F:structural constituent of ribosome; GO:0005515 : F:protein binding; GO:0005829 : C:cytosol; GO:0005840 : C:ribosome; GO:0006414 : P:translational elongation; GO:0006415 : P:translational termination; GO:0006610 : P:ribosomal protein import into nucleus; GO:0019083 : P:viral transcription; GO:0031018 : P:endocrine pancreas development
P22352	GPX3		Glutathione peroxidase 3 / GSHPx-3 / GPx-3 / 1.11.1.9 / Plasma glutathione peroxidase / GSHPx-P / GPx-P / Extracellular glutathione peroxidase		Secreted.			Protects cells and enzymes from oxidative damage, by catalyzing the reduction of hydrogen peroxide, lipid peroxides and organic hydroperoxide, by glutathione.		Secreted in plasma.	1.87e-07	10.18	5.3	25386	2 (2 0 0 0 0)	GO:0004602 : F:glutathione peroxidase activity; GO:0005615 : C:extracellular space; GO:0006982 : P:response to lipid hydroperoxide; GO:0008134 : F:transcription factor binding; GO:0008430 : F:selenium binding; GO:0042744 : P:hydrogen peroxide catabolic process; GO:0051289 : P:protein homotetramerization; GO:0055114 : P:oxidation reduction
P09936	UCHL1		Ubiquitin carboxyl-terminal hydrolase isozyme L1 / UCH-L1 / 3.4.19.12 / 6.-.-.- / Ubiquitin thioesterase L1 / Neuron cytoplasmic protein 9.5 / PGP 9.5 / PGP9.5		Cytoplasm.			Ubiquitin-protein hydrolase involved both in the processing of ubiquitin precursors and of ubiquitinated proteins. This enzyme is a thiol protease that recognizes and hydrolyzes a peptide bond at the C-terminal glycine of ubiquitin. Also binds to free monoubiquitin and may prevent its degradation in lysosomes. The homodimer may have ATP-independent ubiquitin ligase activity.		Found in neuronal cell bodies and processes throughout the neocortex (at protein level). Expressed in neurons and cells of the diffuse neuroendocrine system and their tumors. Weakly expressed in ovary.	3.4e-06	10.18	8.1	24808.5	1 (1 0 0 0 0)	GO:0004197 : F:cysteine-type endopeptidase activity; GO:0004221 : F:ubiquitin thiolesterase activity; GO:0005634 : C:nucleus; GO:0006511 : P:ubiquitin-dependent protein catabolic process; GO:0008242 : F:omega peptidase activity; GO:0016579 : P:protein deubiquitination; GO:0016874 : F:ligase activity; GO:0043130 : F:ubiquitin binding
Q00325	SLC25A3		Phosphate carrier protein, mitochondrial / Phosphate transport protein / PTP / Solute carrier family 25 member 3		Mitochondrion inner membrane; Multi-pass membrane protein.			Transport of phosphate groups from the cytosol to the mitochondrial matrix. Phosphate is cotransported with H(+).			1.53e-08	10.17	3.3	40068.8	1 (1 0 0 0 0)	GO:0005488 : F:binding; GO:0005743 : C:mitochondrial inner membrane; GO:0005887 : C:integral to plasma membrane; GO:0006091 : P:generation of precursor metabolites and energy; GO:0015293 : F:symporter activity; GO:0015320 : F:phosphate carrier activity; GO:0055085 : P:transmembrane transport		TRANSMEM: 64 86 1 ; 122 141 2 ; 162 183 3 ; 219 238 4 ; 262 284 5 ; 315 333 6
P53985	SLC16A1		Monocarboxylate transporter 1 / MCT 1 / Solute carrier family 16 member 1		Cell membrane; Multi-pass membrane protein.			Proton-linked monocarboxylate transporter. Catalyzes the rapid transport across the plasma membrane of many monocarboxylates such as lactate, pyruvate, branched-chain oxo acids derived from leucine, valine and isoleucine, and the ketone bodies acetoacetate, beta-hydroxybutyrate and acetate.		Widely expressed in normal and in cancer cells.	1.01e-06	10.17	2.4	53922.9	2 (2 0 0 0 0)	GO:0005515 : F:protein binding; GO:0005624 : C:membrane fraction; GO:0005886 : C:plasma membrane; GO:0006090 : P:pyruvate metabolic process; GO:0015130 : F:mevalonate transmembrane transporter activity; GO:0015293 : F:symporter activity; GO:0015355 : F:secondary active monocarboxylate transmembr...; GO:0015711 : P:organic anion transport; GO:0015728 : P:mevalonate transport; GO:0016021 : C:integr…		TRANSMEM: 16 36 ; 60 80 ; 87 107 ; 112 132 ; 144 164 ; 167 187 ; 263 283 ; 299 319 ; 329 349 ; 354 374 ; 390 410 ; 423 443
P00488	F13A1		Coagulation factor XIII A chain / Coagulation factor XIIIa / 2.3.2.13 / Protein-glutamine gamma-glutamyltransferase A chain / Transglutaminase A chain		Cytoplasm. Secreted. Note=Secreted into the blood plasma. Cytoplasmic in most tissues, but also secreted in the blood plasma.			Factor XIII is activated by thrombin and calcium ion to a transglutaminase that catalyzes the formation of gamma-glutamyl- epsilon-lysine cross-links between fibrin chains, thus stabilizing the fibrin clot. Also cross-link alpha-2-plasmin inhibitor, or fibronectin, to the alpha chains of fibrin.			1.59e-06	10.17	2.2	83214.7	2 (2 0 0 0 0)	GO:0003810 : F:protein-glutamine gamma-glutamyltransferase...; GO:0005576 : C:extracellular region; GO:0005737 : C:cytoplasm; GO:0007596 : P:blood coagulation; GO:0008415 : F:acyltransferase activity; GO:0046872 : F:metal ion binding				Glycosilation: 614 614 N-linked
P12109	COL6A1		Collagen alpha-1(VI) chain		Secreted, extracellular space, extracellular matrix (By similarity).			Collagen VI acts as a cell-binding protein.			9.24e-07	10.17	1.6	108462	2 (2 0 0 0 0)	GO:0005589 : C:collagen type VI; GO:0007155 : P:cell adhesion; GO:0048407 : F:platelet-derived growth factor binding				Glycosilation: 212 212 N-linked ; 516 516 N-linked ; 537 537 N-linked (GlcNAc...) ; 804 804 N-linked ; 896 896 N-linked
P02765	AHSG		Alpha-2-HS-glycoprotein / Ba-alpha-2-glycoprotein / Alpha-2-Z-globulin / Fetuin-A / Alpha-2-HS-glycoprotein chain A / Alpha-2-HS-glycoprotein chain B		Secreted.			Promotes endocytosis, possesses opsonic properties and influences the mineral phase of bone. Shows affinity for calcium and barium ions.		Synthesized in liver and selectively concentrated in bone matrix. Secreted in plasma. It is also found in dentin in much higher quantities than other plasma proteins.	2.49e-06	10.17	3.5	39299.7	2 (2 0 0 0 0)	GO:0001501 : P:skeletal system development; GO:0004869 : F:cysteine-type endopeptidase inhibitor activity; GO:0005515 : F:protein binding; GO:0005615 : C:extracellular space; GO:0006907 : P:pinocytosis; GO:0006953 : P:acute-phase response; GO:0019210 : F:kinase inhibitor activity; GO:0030502 : P:negative regulation of bone mineralization; GO:0046627 : P:negative regulation of insulin receptor sig…				Glycosilation: 156 156 N-linked ; 176 176 N-linked ; 256 256 O-linked ; 270 270 O-linked ; 346 346 O-linked
P27348	YWHAQ		14-3-3 protein theta / 14-3-3 protein tau / 14-3-3 protein T-cell / Protein HS1		Cytoplasm. Note=In neurons, axonally transported to the nerve terminals.			Adapter protein implicated in the regulation of a large spectrum of both general and specialized signaling pathway. Binds to a large number of partners, usually by recognition of a phosphoserine or phosphothreonine motif. Binding generally results in the modulation of the activity of the binding partner.		Abundantly expressed in brain, heart and pancreas, and at lower levels in kidney and placenta. Up-regulated in the lumbar spinal cord from patients with sporadic amyotrophic lateral sclerosis (ALS) compared with controls, with highest levels of expression in individuals with predominant lower motor neuron involvement.	2.13e-06	10.17	4.5	27746.8	2 (2 0 0 0 0)	GO:0005737 : C:cytoplasm; GO:0019904 : F:protein domain specific binding; GO:0045892 : P:negative regulation of cellular transcripti...; GO:0047485 : F:protein N-terminus binding
Q15008	PSMD6		26S proteasome non-ATPase regulatory subunit 6 / 26S proteasome regulatory subunit S10 / p42A / Proteasome regulatory particle subunit p44S10 / Phosphonoformate immuno-associated protein 4 / Breast cancer-associated protein SGA-113M					Acts as a regulatory subunit of the 26S proteasome which is involved in the ATP-dependent degradation of ubiquitinated proteins.			0.000168	10.17	2.6	45502.3	1 (1 0 0 0 0)	GO:0000502 : C:proteasome complex; GO:0005515 : F:protein binding; GO:0016887 : F:ATPase activity; GO:0031145 : P:anaphase-promoting complex-dependent protea...; GO:0051436 : P:negative regulation of ubiquitin-protein li...; GO:0051437 : P:positive regulation of ubiquitin-protein li...
P00387	CYB5R3		NADH-cytochrome b5 reductase 3 / Cytochrome b5 reductase / B5R / 1.6.2.2 / Diaphorase-1 / NADH-cytochrome b5 reductase 3 membrane-bound form / NADH-cytochrome b5 reductase 3 soluble form		Isoform 2 soluble form found in erythrocytes.			Desaturation and elongation of fatty acids, cholesterol biosynthesis, drug metabolism, and, in erythrocyte, methemoglobin reduction.		Isoform 2 is expressed at late stages of erythroid maturation.	8.23e-10	10.17	7.6	34212.7	1 (1 0 0 0 0)	GO:0004128 : F:cytochrome-b5 reductase activity; GO:0005741 : C:mitochondrial outer membrane; GO:0005789 : C:endoplasmic reticulum membrane; GO:0005833 : C:hemoglobin complex; GO:0006695 : P:cholesterol biosynthetic process; GO:0008015 : P:blood circulation; GO:0055114 : P:oxidation reduction
Q9H4G4	GLIPR2		Golgi-associated plant pathogenesis-related protein 1 / GAPR-1 / Golgi-associated PR-1 protein / Glioma pathogenesis-related protein 2 / GliPR 2		Golgi apparatus membrane; Lipid-anchor. Note=Binds lipid-enriched microdomains of Golgi membranes not only by ionic interactions but also through the myristate.					Highest expression in lung and peripheral leukocytes, and minor expression in liver and kidney.	1.83e-05	10.17	8.4	17207.5	1 (1 0 0 0 0)	GO:0000139 : C:Golgi membrane; GO:0005576 : C:extracellular region
Q13263	TRIM28		Transcription intermediary factor 1-beta / TIF1-beta / Tripartite motif-containing protein 28 / Nuclear corepressor KAP-1 / KRAB-associated protein 1 / KAP-1 / KRAB-interacting protein 1 / KRIP-1 / RING finger protein 96		Nucleus (By similarity). Note=Associated with centromeric heterochromatin during cell differentiation through CBX1 (By similarity).			Forms a complex with a KRAB-domain transcription factor and increases the efficiency of KRAB-mediated repression. Silences transcription through an interaction with HP1 proteins. Acts as a corepressor of transcription for the KRAB zinc finger proteins and as a moderator of the repression activity. May play a role as a coactivator for CEBPB and NR3C1 in the transcriptional activation of the Alpha-…			0.000476	10.17	0	88493.5	1 (1 0 0 0 0)	GO:0001837 : P:epithelial to mesenchymal transition; GO:0003700 : F:transcription factor activity; GO:0003714 : F:transcription corepressor activity; GO:0006350 : P:cellular transcription; GO:0008270 : F:zinc ion binding; GO:0043193 : P:positive regulation of gene-specific transc...; GO:0070087 : F:chromo shadow domain binding
P06241	FYN		Tyrosine-protein kinase Fyn / 2.7.10.2 / Proto-oncogene Syn / Proto-oncogene c-Fyn / Src-like kinase / SLK / p59-Fyn		Cell membrane. Note=Present and active in lipid rafts. Present in cell body and along the process of mature and developing oligodendroyctes.			Tyrosine-protein kinase implicated in the control of cell growth. Plays a role in the regulation of intracellular calcium levels, with isoform 2 showing the greater ability to mobilize cytoplasmic calcium in comparison to isoform 1. Required in brain development and mature brain function with important roles in the regulation of axon growth, axon guidance, and neurite extension. Blocks axon outgr…		Isoform 1 is highly expressed in the brain. Isoform 2 is expressed in cells of hemopoietic lineages, especially T lymphocytes.	0.000193	10.17	1.9	60723.5	1 (1 0 0 0 0)	GO:0001948 : F:glycoprotein binding; GO:0004715 : F:non-membrane spanning protein tyrosine kina...; GO:0005524 : F:ATP binding; GO:0005768 : C:endosome; GO:0005829 : C:cytosol; GO:0005886 : C:plasma membrane; GO:0006468 : P:protein amino acid phosphorylation; GO:0006816 : P:calcium ion transport; GO:0007243 : P:protein kinase cascade; GO:0007411 : P:axon guidance; GO:0007612 : P:learning; GO:0007…
P30041	PRDX6		Peroxiredoxin-6 / 1.11.1.15 / Antioxidant protein 2 / 1-Cys peroxiredoxin / 1-Cys PRX / Acidic calcium-independent phospholipase A2 / aiPLA2 / 3.1.1.- / Non-selenium glutathione peroxidase / NSGPx / 1.11.1.7 / 24 kDa protein / Liver 2D page spot 40 / Red blood cells page spot 12		Cytoplasm (By similarity). Lysosome (By similarity). Cytoplasmic vesicle (By similarity). Note=And also found in lung secretory organelles (By similarity).			Involved in redox regulation of the cell. Can reduce H(2)O(2) and short chain organic, fatty acid, and phospholipid hydroperoxides. May play a role in the regulation of phospholipid turnover as well as in protection against oxidative injury.			3.38e-05	10.17	5.8	25019.2	1 (1 0 0 0 0)	GO:0004623 : F:phospholipase A2 activity; GO:0005634 : C:nucleus; GO:0005764 : C:lysosome; GO:0005829 : C:cytosol; GO:0009395 : P:phospholipid catabolic process; GO:0016023 : C:cytoplasmic membrane-bounded vesicle; GO:0045454 : P:cell redox homeostasis; GO:0051920 : F:peroxiredoxin activity; GO:0055114 : P:oxidation reduction
Q8N954	CCDC75		Coiled-coil domain-containing protein 75 / G patch domain-containing protein 11								4.53e-06	10.17	0	30180	3 (3 0 0 0 0)	GO:0003676 : F:nucleic acid binding; GO:0005622 : C:intracellular
Q86YF9	DZIP1		Zinc finger protein DZIP1 / DAZ-interacting protein 1/2		Nucleus. Cytoplasm. Note=In testis, it is predominantly nuclear, with some cytoplasmic localization in spermatogonia. Colocalizes with DAZ and DAZL in primordial germ cells.			May participate in spermatogenesis via its interaction with DAZ.		Predominantly expressed in testis. Also expressed in fetal brain, adult oocytes and ovary. Expressed in undifferentiated ES cells. In testis, it is probably specifically expressed in germ cells. Expressed in mature germ cells and secondary spermatocytes, while it is weakly or not expressed in primary spermatocytes.	8.09e-05	10.17	2.4	98601.7	1 (1 0 0 0 0)	GO:0003676 : F:nucleic acid binding; GO:0005515 : F:protein binding; GO:0005634 : C:nucleus; GO:0005737 : C:cytoplasm; GO:0007275 : P:multicellular organismal development; GO:0007281 : P:germ cell development; GO:0007283 : P:spermatogenesis; GO:0008270 : F:zinc ion binding
P40429	RPL13A		60S ribosomal protein L13a / 23 kDa highly basic protein								2.43e-08	10.17	5.9	23562.4	1 (1 0 0 0 0)	GO:0003735 : F:structural constituent of ribosome; GO:0005829 : C:cytosol; GO:0006414 : P:translational elongation; GO:0006415 : P:translational termination; GO:0015934 : C:large ribosomal subunit; GO:0019083 : P:viral transcription; GO:0031018 : P:endocrine pancreas development
P49006	MARCKSL1		MARCKS-related protein / MARCKS-like protein 1 / Macrophage myristoylated alanine-rich C kinase substrate / Mac-MARCKS / MacMARCKS					May be involved in coupling the protein kinase C and calmodulin signal transduction systems.			2.07e-05	10.17	7.7	19517.2	1 (1 0 0 0 0)	GO:0005516 : F:calmodulin binding; GO:0005886 : C:plasma membrane
P07195	LDHB		L-lactate dehydrogenase B chain / LDH-B / 1.1.1.27 / LDH heart subunit / LDH-H / Renal carcinoma antigen NY-REN-46		Cytoplasm.						0.000272	10.17	4.2	36615.2	2 (2 0 0 0 0)	GO:0004459 : F:L-lactate dehydrogenase activity; GO:0005737 : C:cytoplasm; GO:0006090 : P:pyruvate metabolic process; GO:0006096 : P:glycolysis; GO:0055114 : P:oxidation reduction
P40227	CCT6A		T-complex protein 1 subunit zeta / TCP-1-zeta / CCT-zeta-1 / Tcp20 / HTR3 / Acute morphine dependence-related protein 2		Cytoplasm.			Molecular chaperone; assists the folding of proteins upon ATP hydrolysis. Known to play a role, in vitro, in the folding of actin and tubulin.			2.67e-05	10.17	3	57987.7	1 (1 0 0 0 0)	GO:0005524 : F:ATP binding; GO:0006457 : P:protein folding; GO:0051082 : F:unfolded protein binding
Q86UX7	FERMT3		Fermitin family homolog 3 / Kindlin-3 / MIG2-like protein / Unc-112-related protein 2		Cell projection, podosome (By similarity). Note=Present in the F-actin surrounding ring structure of podosomes, which are specialized adhesion structures of hematopoietic cells (By similarity).			Isoform 2 may act as a repressor of NF-kappa-B and apoptosis.		Highly expressed in lymph node. Expressed in thymus, spleen and leukocytes. Weakly expressed in placenta, small intestine, stomach, testis and lung. Overexpressed in B-cell malignancies.	3.29e-05	10.17	1.3	75905.1	2 (2 0 0 0 0)	GO:0002102 : C:podosome; GO:0005178 : F:integrin binding; GO:0007159 : P:leukocyte adhesion; GO:0030054 : C:cell junction; GO:0033622 : P:integrin activation; GO:0033632 : P:regulation of cell-cell adhesion mediated b...; GO:0042995 : C:cell projection; GO:0070527 : P:platelet aggregation
P61225	RAP2B		Ras-related protein Rap-2b		Recycling endosome membrane; Lipid-anchor; Cytoplasmic side. Note=Associated with red blood cells-released vesicles.			Small GTP-binding protein which cycles between a GDP- bound inactive and a GTP-bound active form. Involved in EGFR and CHRM3 signaling pathways through stimulation of PLCE1. May play a role in cytoskeletal rearrangements and regulate cell spreading through activation of the effector TNIK. May regulate membrane vesiculation in red blood cells.		Expressed in red blood cells (at protein level).	2.08e-05	10.17	6.6	20491.2	1 (1 0 0 0 0)	GO:0003924 : F:GTPase activity; GO:0005525 : F:GTP binding; GO:0032486 : P:Rap protein signal transduction; GO:0055038 : C:recycling endosome membrane; GO:0061097 : P:regulation of protein tyrosine kinase activity
Q9Y625	GPC6		Glypican-6 / Secreted glypican-6		Secreted glypican-6 space (By similarity).			Cell surface proteoglycan that bears heparan sulfate. Putative cell surface coreceptor for growth factors, extracellular matrix proteins, proteases and anti-proteases (By similarity).		Ubiquitous.	0.000676	10.17	3.2	62695	1 (1 0 0 0 0)	GO:0005578 : C:proteinaceous extracellular matrix; GO:0005615 : C:extracellular space; GO:0005887 : C:integral to plasma membrane; GO:0031225 : C:anchored to membrane; GO:0043395 : F:heparan sulfate proteoglycan binding
P57678	GEMIN4		Component of gems 4 / Gemin-4 / p97		Cytoplasm. Nucleus. Nucleus, nucleolus. Nucleus, gem. Note=Localized in subnuclear structures next to coiled bodies, called gems, which are highly enriched in spliceosomal snRNPs and in the nucleolus.			The SMN complex plays an essential role in spliceosomal snRNP assembly in the cytoplasm and is required for pre-mRNA splicing in the nucleus.			1.95e-06	10.17	1.4	119913	1 (1 0 0 0 0)	GO:0000387 : P:spliceosomal snRNP assembly; GO:0005515 : F:protein binding; GO:0005681 : C:spliceosomal complex; GO:0005730 : C:nucleolus; GO:0005829 : C:cytosol; GO:0006364 : P:rRNA processing; GO:0015030 : C:Cajal body; GO:0030532 : C:small nuclear ribonucleoprotein complex
P07550	ADRB2		Beta-2 adrenergic receptor / Beta-2 adrenoreceptor / Beta-2 adrenoceptor		Cell membrane; Multi-pass membrane protein.			Beta-adrenergic receptors mediate the catecholamine- induced activation of adenylate cyclase through the action of G proteins. The beta-2-adrenergic receptor binds epinephrine with an approximately 30-fold greater affinity than it does norepinephrine.			0.000868	10.16	4.8	46428.5	1 (1 0 0 0 0)	GO:0002032 : P:desensitization of G-protein coupled receptor protein signaling pathway by arrestin; GO:0004941 : F:beta2-adrenergic receptor activity; GO:0005764 : C:lysosome; GO:0005768 : C:endosome; GO:0005887 : C:integral to plasma membrane; GO:0006898 : P:receptor-mediated endocytosis; GO:0007171 : P:activation of transmembrane receptor protein tyrosine kinase activity; GO:0008333 : P:endosom…		TRANSMEM: 35 58 Helical; ; 72 95 Helical; ; 107 129 Helical; ; 151 174 Helical; ; 197 220 Helical; ; 275 298 Helical; ; 306 329 Helical;		Glycosilation: 6 6 N-linked (GlcNAc...) ; 15 15 N-linked (GlcNAc...)
P02649	APOE		Apolipoprotein E / Apo-E		Secreted.			Mediates the binding, internalization, and catabolism of lipoprotein particles. It can serve as a ligand for the LDL (apo B/E) receptor and for the specific apo-E receptor (chylomicron remnant) of hepatic tissues.		Occurs in all lipoprotein fractions in plasma. It constitutes 10-20% of very low density lipoproteins (VLDL) and 1-2% of high density lipoproteins (HDL). APOE is produced in most organs. Significant quantities are produced in liver, brain, spleen, lung, adrenal, ovary, kidney and muscle.	3.11e-05	10.16	2.8	36131.8	1 (1 0 0 0 0)	GO:0000302 : P:response to reactive oxygen species; GO:0001540 : F:beta-amyloid binding; GO:0001937 : P:negative regulation of endothelial cell pro...; GO:0005543 : F:phospholipid binding; GO:0006641 : P:triglyceride metabolic process; GO:0006898 : P:receptor-mediated endocytosis; GO:0006916 : P:anti-apoptosis; GO:0006917 : P:induction of apoptosis; GO:0007010 : P:cytoskeleton organization; GO:00…				Glycosilation: 93 93 N-linked (Glc) ; 212 212 O-linked ; 307 307 O-linked ; 308 308 O-linked
P14314	PRKCSH		Glucosidase 2 subunit beta / Glucosidase II subunit beta / Protein kinase C substrate 60.1 kDa protein heavy chain / PKCSH / 80K-H protein		Endoplasmic reticulum (Potential).			Regulatory subunit of glucosidase II.			8.57e-06	10.16	2.5	59387.9	1 (1 0 0 0 0)	GO:0005080 : F:protein kinase C binding; GO:0005509 : F:calcium ion binding; GO:0005783 : C:endoplasmic reticulum; GO:0007243 : P:protein kinase cascade				Glycosilation: 72 72 N-linked (GlcNAc...) ; 476 476 N-linked (GlcNAc...)
Q9UNF0	PACSIN2		Protein kinase C and casein kinase substrate in neurons protein 2		Cytoplasmic vesicle (By similarity). Note=Vesicle-like cytoplasmic distribution (By similarity).			May play a role in vesicle formation and transport.		Ubiquitously expressed.	6.75e-05	10.16	2.3	55704	1 (1 0 0 0 0)	GO:0005215 : F:transporter activity; GO:0006897 : P:endocytosis; GO:0016023 : C:cytoplasmic membrane-bounded vesicle; GO:0030036 : P:actin cytoskeleton organization
Q5JWF2	GNAS		Guanine nucleotide-binding protein G(s) subunit alpha isoforms XLas / Adenylate cyclase-stimulating G alpha protein / Extra large alphas protein / XLalphas		Cell membrane; Peripheral membrane protein (By similarity).			Guanine nucleotide-binding proteins (G proteins) are involved as modulators or transducers in various transmembrane signaling systems. The G(s) protein is involved in hormonal regulation of adenylate cyclase: it activates the cyclase in response to beta-adrenergic stimuli. XLas isoforms interact with the same set of receptors as Gnas isoforms (By similarity).			6.97e-05	10.16	1.5	110956	2 (2 0 0 0 0)	GO:0004871 : F:signal transducer activity; GO:0005525 : F:GTP binding; GO:0005886 : C:plasma membrane
Q5T011	KIAA0467		Protein SZT2 / Seizure threshold 2 protein homolog		Peroxisome (By similarity).			Involved in oxidative stress. May be involved in superoxide dismutase activity and in neuroprotective effect of peroxisomes, but has no direct dismutase activity when tested in yeast. May enhance epileptogenesis and confer low seizure threshold (By similarity).		Expressed in the brain, predominantly in the parietal and frontal cortex as well as in dorsal root ganglia.	0.000105	10.16	0.5	377790	3 (3 0 0 0 0)	GO:0005777 : C:peroxisome
A5D8V6	VPS37C		Vacuolar protein sorting-associated protein 37C / hVps37C / ESCRT-I complex subunit VPS37C		Late endosome membrane; Peripheral membrane protein (Probable). Note=Probably associates with membranes. Recruited to the plasma membrane by HIV-1.			Component of the ESCRT-I complex, a regulator of vesicular trafficking process. Required for the sorting of endocytic ubiquitinated cargos into multivesicular bodies. May be involved in cell growth and differentiation.			8.13e-05	10.16	5.4	38608.6	1 (1 0 0 0 0)	GO:0015031 : P:protein transport; GO:0031902 : C:late endosome membrane
Q00534	CDK6		Cell division protein kinase 6 / 2.7.11.22 / Serine/threonine-protein kinase PLSTIRE					Probably involved in the control of the cell cycle. Interacts with D-type G1 cyclins.			4.5e-06	10.16	3.7	36915.1	2 (2 0 0 0 0)	GO:0000080 : P:G1 phase of mitotic cell cycle; GO:0000307 : C:cyclin-dependent protein kinase holoenzyme ...; GO:0001726 : C:ruffle; GO:0001954 : P:positive regulation of cell-matrix adhesion; GO:0004693 : F:cyclin-dependent protein kinase activity; GO:0005524 : F:ATP binding; GO:0005634 : C:nucleus; GO:0005737 : C:cytoplasm; GO:0006468 : P:protein amino acid phosphorylation; GO:0009615 : P:respo…
P50914	RPL14		60S ribosomal protein L14 / CAG-ISL 7								1.45e-06	10.16	5.6	23417	1 (1 0 0 0 0)	GO:0003723 : F:RNA binding; GO:0003735 : F:structural constituent of ribosome; GO:0005515 : F:protein binding; GO:0006364 : P:rRNA processing; GO:0006414 : P:translational elongation; GO:0006415 : P:translational termination; GO:0019083 : P:viral transcription; GO:0022625 : C:cytosolic large ribosomal subunit; GO:0031018 : P:endocrine pancreas development; GO:0042273 : P:ribosomal large subunit b…
P61160	ACTR2		Actin-related protein 2 / Actin-like protein 2		Cytoplasm, cytoskeleton. Cell projection.			Functions as ATP-binding component of the Arp2/3 complex which is involved in regulation of actin polymerization and together with an activating nucleation-promoting factor (NPF) mediates the formation of branched actin networks. Seems to contact the pointed end of the daughter actin filament.			2.28e-05	10.16	2.8	44732.3	2 (2 0 0 0 0)	GO:0003779 : F:actin binding; GO:0005524 : F:ATP binding; GO:0005737 : C:cytoplasm; GO:0005885 : C:Arp2/3 protein complex; GO:0006928 : P:cellular component movement; GO:0042995 : C:cell projection
Q9Y237	PIN4		Peptidyl-prolyl cis-trans isomerase NIMA-interacting 4 / 5.2.1.8 / Parvulin-14 / Par14 / hPar14 / Parvulin-17 / Par17 / hPar17 / Peptidyl-prolyl cis-trans isomerase Pin4 / PPIase Pin4 / Peptidyl-prolyl cis/trans isomerase EPVH / hEPVH / Rotamase Pin4		Isoform 2 matrix. Note=Imported in a time- and membrane potential-dependent manner to the mitochondrial matrix, but without concomitant processing of the protein. Directed to mitochondria by a novel N- terminal domain that functions as non-cleavable mitochondrial targeting peptide.			Isoform 2 binds to double-stranded DNA.		Isoform 2 is much more stable than isoform 1 (at protein level). Ubiquitous. Isoform 1 and isoform 2 are expressed in kidney, liver, blood vessel, brain, mammary gland, skeletal muscle, small intestine and submandibularis. Isoform 1 transcripts are much more abundant than isoform 2 in each tissue analyzed.	4.23e-06	10.16	9.2	13801	1 (1 0 0 0 0)	GO:0003677 : F:DNA binding; GO:0003681 : F:bent DNA binding; GO:0003690 : F:double-stranded DNA binding; GO:0003755 : F:peptidyl-prolyl cis-trans isomerase activity; GO:0005730 : C:nucleolus; GO:0005737 : C:cytoplasm; GO:0005759 : C:mitochondrial matrix; GO:0005819 : C:spindle; GO:0006364 : P:rRNA processing; GO:0006457 : P:protein folding; GO:0030684 : C:preribosome
Q03112	MECOM		MDS1 and EVI1 complex locus protein EVI1 / Ecotropic virus integration site 1 protein homolog / EVI-1		Nucleus. Nucleus speckle.			Functions as a transcriptional regulator binding to DNA sequences in the promoter region of target genes and regulating positively or negatively their expression. Oncogene which plays a role in development, cell proliferation and differentiation. May also play a role in apoptosis through regulation of the JNK and TGF-beta signaling. Involved in hematopoiesis.			0.000641	10.16	1.8	117030	4 (4 0 0 0 0)	GO:0003677 : F:DNA binding; GO:0003700 : F:transcription factor activity; GO:0005515 : F:protein binding; GO:0006915 : P:apoptosis; GO:0008270 : F:zinc ion binding; GO:0016607 : C:nuclear speck; GO:0030154 : P:cell differentiation; GO:0042803 : F:protein homodimerization activity; GO:0043069 : P:negative regulation of programmed cell death; GO:0045892 : P:negative regulation of cellular transcrip…
P61006	RAB8A		Ras-related protein Rab-8A / Oncogene c-mel		Cell membrane; Lipid-anchor; Cytoplasmic side (Potential). Golgi apparatus. Note=Colocalizes with OPTN at the Golgi complex and in vesicular structures close to the plasma membrane.			May be involved in vesicular trafficking and neurotransmitter release.			7.35e-05	10.16	6.8	23653.2	1 (1 0 0 0 0)	GO:0005515 : F:protein binding; GO:0005525 : F:GTP binding; GO:0005794 : C:Golgi apparatus; GO:0005886 : C:plasma membrane; GO:0006904 : P:vesicle docking during exocytosis; GO:0007264 : P:small GTPase mediated signal transduction; GO:0015031 : P:protein transport; GO:0031513 : C:nonmotile primary cilium; GO:0042384 : P:cilium assembly; GO:0048210 : P:Golgi vesicle fusion to target membrane
P52209	PGD		6-phosphogluconate dehydrogenase, decarboxylating / 1.1.1.44		Cytoplasm (By similarity).						2.15e-06	10.16	2.3	53106	2 (2 0 0 0 0)	GO:0004616 : F:phosphogluconate dehydrogenase (decarboxyla...; GO:0005515 : F:protein binding; GO:0005737 : C:cytoplasm; GO:0009051 : P:pentose-phosphate shunt, oxidative branch; GO:0050661 : F:NADP or NADPH binding; GO:0055114 : P:oxidation reduction
Q6PIW4	FIGNL1		Fidgetin-like protein 1 / 3.6.4.-					May regulate osteoblast proliferation and differentiation (By similarity).			1.74e-06	10.16	1.8	74030.5	1 (1 0 0 0 0)	GO:0000287 : F:magnesium ion binding; GO:0001649 : P:osteoblast differentiation; GO:0005524 : F:ATP binding; GO:0005634 : C:nucleus; GO:0005737 : C:cytoplasm; GO:0017111 : F:nucleoside-triphosphatase activity; GO:0033687 : P:osteoblast proliferation; GO:0043066 : P:negative regulation of apoptosis; GO:0046034 : P:ATP metabolic process; GO:0051726 : P:regulation of cell cycle
P28161	GSTM2		Glutathione S-transferase Mu 2 / 2.5.1.18 / GST class-mu 2 / GSTM2-2		Cytoplasm.			Conjugation of reduced glutathione to a wide number of exogenous and endogenous hydrophobic electrophiles.		Muscle.	3.84e-06	10.16	7.8	25728	2 (2 0 0 0 0)	GO:0004364 : F:glutathione transferase activity; GO:0005737 : C:cytoplasm; GO:0006749 : P:glutathione metabolic process; GO:0042178 : P:xenobiotic catabolic process
P15153	RAC2		Ras-related C3 botulinum toxin substrate 2 / GX / Small G protein / p21-Rac2		Cytoplasm. Note=Membrane-associated when activated.			Plasma membrane-associated small GTPase which cycles between an active GTP-bound and inactive GDP-bound state. In active state binds to a variety of effector proteins to regulate cellular responses, such as secretory processes, phagocytose of apoptotic cells and epithelial cell polarization. Augments the production of reactive oxygen species (ROS) by NADPH oxidase.		Hematopoietic specific.	0.00024	10.16	7.3	21415.1	2 (2 0 0 0 0)	GO:0003924 : F:GTPase activity; GO:0005515 : F:protein binding; GO:0005525 : F:GTP binding; GO:0005829 : C:cytosol; GO:0005886 : C:plasma membrane; GO:0007264 : P:small GTPase mediated signal transduction; GO:0007411 : P:axon guidance; GO:0010310 : P:regulation of hydrogen peroxide metabolic process; GO:0030168 : P:platelet activation; GO:0051056 : P:regulation of small GTPase mediated signal ...…
P67870	CSNK2B		Casein kinase II subunit beta / CK II beta / Phosvitin / Protein G5a					Participates in Wnt signaling (By similarity). Plays a complex role in regulating the basal catalytic activity of the alpha subunit.			0.000414	10.16	6.5	24926	1 (1 0 0 0 0)	GO:0005102 : F:receptor binding; GO:0005829 : C:cytosol; GO:0005956 : C:protein kinase CK2 complex; GO:0007411 : P:axon guidance; GO:0008134 : F:transcription factor binding; GO:0008285 : P:negative regulation of cell proliferation; GO:0016055 : P:Wnt receptor signaling pathway; GO:0019887 : F:protein kinase regulator activity; GO:0019904 : F:protein domain specific binding; GO:0033211 : P:adipon…
Q9BZQ8	FAM129A		Protein Niban / Cell growth-inhibiting gene 39 protein / Protein FAM129A		Cytoplasm.			Regulates phosphorylation of a number of proteins involved in translation regulation including EIF2A, EIF4EBP1 and RPS6KB1. May be involved in the endoplasmic reticulum stress response (By similarity).		Expressed in various types of thyroid tumor such as papillary thyroid carcinomas and oxyphilic thyroid tumors but not in normal thyroid tissue (at protein level). Strongly expressed in heart, skeletal muscle, pancreas, white blood cells and prostate with moderate expression in colon and spleen. Expressed in renal carcinoma cells but not in normal kidney.	0.00067	10.16	1.8	103070	2 (0 1 0 0 1)	GO:0001933 : P:negative regulation of protein phosphorylation; GO:0001934 : P:positive regulation of protein amino acid p...; GO:0005634 : C:nucleus; GO:0005737 : C:cytoplasm; GO:0005886 : C:plasma membrane; GO:0034976 : P:response to endoplasmic reticulum stress; GO:0045727 : P:positive regulation of translation
Q9Y536	PPIAL4C		Peptidylprolyl cis-trans isomerase A-like 4A/B/C / PPIase A-like 4A / 5.2.1.8 / Chromosome 1-amplified sequence 2 / COAS-2 / Cyclophilin homolog overexpressed in liver cancer		Cytoplasm (By similarity).			PPIases accelerate the folding of proteins. It catalyzes the cis-trans isomerization of proline imidic peptide bonds in oligopeptides (By similarity).		Highly expressed in brain, ovary and mammary gland. Moderately expressed in lung, salivary gland, kidney, skin, adipose tissue, intestine and spleen. Weakly expressed in skeletal muscle, liver and stomach. Expressed in pleomorphic and undifferentiated liposarcomas, osteosarcomas and breast carcinomas.	2.31e-09	10.16	8.5	18170.2	2 (2 0 0 0 0)	GO:0003755 : F:peptidyl-prolyl cis-trans isomerase activity; GO:0005737 : C:cytoplasm; GO:0006457 : P:protein folding
Q9HBI1	PARVB		Beta-parvin / Affixin		Cell junction, focal adhesion. Cell membrane; Peripheral membrane protein; Cytoplasmic side. Cytoplasm, cytoskeleton. Note=Constituent of focal adhesions.			Probably plays a role in the regulation of cell adhesion and cytoskeleton organization.		Expressed predominantly in heart and skeletal muscle.	4.95e-05	10.16	3.8	41688.1	1 (1 0 0 0 0)	GO:0003779 : F:actin binding; GO:0005829 : C:cytosol; GO:0005856 : C:cytoskeleton; GO:0005925 : C:focal adhesion; GO:0007155 : P:cell adhesion; GO:0034329 : P:cell junction assembly
Q3B8N5	PROX2		Prospero homeobox protein 2 / Homeobox prospero-like protein PROX2 / PROX-2		Nucleus (Probable).			Transcription regulator. Does not seem to be essential for embryonic development and postnatal survival (By similarity).			0.00057	10.16	1.5	65544.7	1 (1 0 0 0 0)	GO:0003677 : F:DNA binding; GO:0005634 : C:nucleus; GO:0006350 : P:cellular transcription; GO:0007275 : P:multicellular organismal development; GO:0030528 : F:transcription regulator activity
Q9Y240	CLEC11A		C-type lectin domain family 11 member A / C-type lectin superfamily member 3 / Lymphocyte secreted C-type lectin / Stem cell growth factor / p47		Cytoplasm. Secreted.			Stimulates the proliferation and differentiation of hematopoietic precursor cells from various lineages, including erythrocytes, lymphocytes, granulocytes and macrophages. Acts synergistically with other cytokines, including IL-3, GCSF, GMCSF and FLT3 ligand. Suppresses SCF-stimulated erythrocyte proliferation.		Expressed in skeletal tissues including bone marrow, chondrocytes, primary ossification center-associated cells, the perichondrium and periosteum. Lower levels of expression were detected in spleen, thymus, appendix and fetal liver.	0.000502	10.16	3.4	35672.5	2 (2 0 0 0 0)	GO:0005529 : F:sugar binding; GO:0005576 : C:extracellular region; GO:0005737 : C:cytoplasm; GO:0008083 : F:growth factor activity; GO:0008284 : P:positive regulation of cell proliferation
Q14246	EMR1		EGF-like module-containing mucin-like hormone receptor-like 1 / EGF-like module receptor 1 / EMR1 hormone receptor		Cell membrane; Multi-pass membrane protein.			Could be involved in cell-cell interactions.		Wide expression; increased levels in peripheral blood mononuclear cells.	8.36e-05	10.15	0	97618.4	1 (1 0 0 0 0)	GO:0004930 : F:G-protein coupled receptor activity; GO:0005509 : F:calcium ion binding; GO:0005887 : C:integral to plasma membrane; GO:0007155 : P:cell adhesion; GO:0007218 : P:neuropeptide signaling pathway		TRANSMEM: 600 627 Helical; Name=1; ; 635 656 Helical; Name=2; ; 667 690 Helical; Name=3; ; 710 731 Helical; Name=4; ; 748 776 Helical; Name=5; ; 795 814 Helical; Name=6; ; 830 852 Helical; Name=7;		Glycosilation: 94 94 N-linked (GlcNAc...) ; 99 99 N-linked (GlcNAc...) ; 127 127 N-linked (GlcNAc...) ; 167 167 N-linked (GlcNAc...) ; 189 189 N-linked (GlcNAc...) ; 194 194 N-linked (GlcNAc...) ; 232 232 N-linked (GlcNAc...) ; 258 258 N-linked (GlcNAc...) ; 312 312 N-linked (GlcNAc...) ; 366 366 N-linked (GlcNAc...) ; 375 375 N-linked (GlcNAc...) ; 448 448 N-linked (GlcNAc...)
Q9Y653	GPR56		G-protein coupled receptor 56 / Protein TM7XN1		Cell membrane; Multi-pass membrane protein.			Could be involved in cell-cell interactions.		Widely distributed with highest levels found in thyroid gland, brain and heart. Expressed in a great number of tumor cells.	0.000297	10.15	1.7	77688.4	1 (1 0 0 0 0)	GO:0004930 : F:G-protein coupled receptor activity; GO:0005887 : C:integral to plasma membrane; GO:0007155 : P:cell adhesion; GO:0007218 : P:neuropeptide signaling pathway; GO:0007267 : P:cell-cell signaling; GO:0007420 : P:brain development		TRANSMEM: 403 423 Helical; Name=1; ; 449 469 Helical; Name=2; ; 477 497 Helical; Name=3; ; 519 539 Helical; Name=4; ; 577 597 Helical; Name=5; ; 610 630 Helical; Name=6; ; 637 657 Helical; Name=7;		Glycosilation: 39 39 N-linked (GlcNAc...) ; 148 148 N-linked (GlcNAc...) ; 171 171 N-linked (GlcNAc...) ; 234 234 N-linked (GlcNAc...) ; 303 303 N-linked (GlcNAc...) ; 324 324 N-linked (GlcNAc...) ; 341 341 N-linked (GlcNAc...)
O00264	PGRMC1		Membrane-associated progesterone receptor component 1 / mPR		Microsome membrane; Single-pass membrane protein (By similarity). Endoplasmic reticulum membrane; Single- pass membrane protein (By similarity).			Receptor for progesterone (By similarity).		Widely expressed, with highest expression in liver and kidney.	1.35e-08	10.15	10.3	21657.8	1 (1 0 0 0 0)	GO:0004872 : F:receptor activity; GO:0005496 : F:steroid binding; GO:0005515 : F:protein binding; GO:0005730 : C:nucleolus; GO:0005789 : C:endoplasmic reticulum membrane; GO:0005792 : C:microsome; GO:0009986 : C:cell surface; GO:0016021 : C:integral to membrane; GO:0020037 : F:heme binding		TRANSMEM: 25 43 Helical;
Q9NZP0	OR6C3		Olfactory receptor 6C3 / HSA8		Cell membrane; Multi-pass membrane protein.			Odorant receptor (Potential).			0.000754	10.15	2.9	35507.5	1 (1 0 0 0 0)	GO:0004984 : F:olfactory receptor activity; GO:0005886 : C:plasma membrane; GO:0007608 : P:sensory perception of smell; GO:0016021 : C:integral to membrane		TRANSMEM: 23 43 Helical; Name=1; ; 52 72 Helical; Name=2; ; 97 117 Helical; Name=3; ; 137 157 Helical; Name=4; ; 195 214 Helical; Name=5; ; 235 255 Helical; Name=6; ; 269 289 Helical; Name=7;		Glycosilation: 2 2 N-linked (GlcNAc...)
Q9UM00	TMCO1		Transmembrane and coiled-coil domain-containing protein 1 / Transmembrane and coiled-coil domains protein 4 / Xenogeneic cross-immune protein PCIA3		Endoplasmic reticulum membrane; Multi-pass membrane protein. Golgi apparatus membrane; Multi-pass membrane protein.					Expressed abundantly in thymus, prostate, testis and small intestine, and to a lower extent in brain, placenta, lung and kidney.	0.000313	10.15	8	21161.2	2 (2 0 0 0 0)	GO:0000139 : C:Golgi membrane; GO:0005789 : C:endoplasmic reticulum membrane; GO:0016021 : C:integral to membrane		TRANSMEM: 10 30 Helical; ; 91 111 Helical;
P53794	SLC5A3		Sodium/myo-inositol cotransporter / Na(+)/myo-inositol cotransporter / Solute carrier family 5 member 3		Membrane; Multi-pass membrane protein.			Prevents intracellular accumulation of high concentrations of myo-inositol (an osmolyte) that result in impairment of cellular function.			0.000682	10.15	1.4	79641.4	1 (1 0 0 0 0)	GO:0005367 : F:myo-inositol:sodium symporter activity; GO:0005887 : C:integral to plasma membrane		TRANSMEM: 10 29 Helical; ; 39 57 Helical; ; 87 110 Helical; ; 124 144 Helical; ; 158 183 Helical; ; 187 205 Helical; ; 304 324 Helical; ; 354 376 Helical; ; 407 430 Helical; ; 444 462 Helical; ; 511 532 Helical; ; 696 716 Helical;		Glycosilation: 32 32 N-linked (GlcNAc...)
P01591	IGJ		Immunoglobulin J chain		Secreted.			Serves to link two monomer units of either IgM or IgA. In the case of IgM, the J chain-joined dimer is a nucleating unit for the IgM pentamer, and in the case of IgA it induces larger polymers. It also help to bind these immunoglobulins to secretory component.			4.52e-06	10.15	6.3	18087	1 (1 0 0 0 0)	GO:0003823 : F:antigen binding; GO:0005576 : C:extracellular region; GO:0006955 : P:immune response				Glycosilation: 71 71 N-linked
Q92626	PXDN		Peroxidasin homolog / 1.11.1.7 / Vascular peroxidase 1 / Melanoma-associated antigen MG50 / p53-responsive gene 2 protein		Secreted, extracellular space, extracellular matrix. Note=Enriched in the peritubular space of fibrotic kidneys.			Displays low peroxidase activity and is likely to participate in H(2)O(2) metabolism and peroxidative reactions in the cardiovascular system. Plays a role in extracellular matrix formation.		Expressed at higher levels in heart, lung, ovary, spleen, intestine and placenta, and at lower levels in liver, colon, pancreas, kidney, thymus, skeletal muscle and prostate. Expressed in tumors such as melanoma, breast cancer, ovarian cancer and glioblastoma. A shorter form probably lacking the signal sequence is found in testis and in EB1 cells undergoing TP53/p53-dependent apoptosis.	4.91e-06	10.15	0.7	165170	1 (1 0 0 0 0)	GO:0004601 : F:peroxidase activity; GO:0005152 : F:interleukin-1 receptor antagonist activity; GO:0005201 : F:extracellular matrix structural constituent; GO:0005509 : F:calcium ion binding; GO:0005578 : C:proteinaceous extracellular matrix; GO:0005615 : C:extracellular space; GO:0006955 : P:immune response; GO:0020037 : F:heme binding; GO:0030198 : P:extracellular matrix organization; GO:0042744…				Glycosilation: 640 640 N-linked (GlcNAc...) ; 699 699 N-linked (GlcNAc...) ; 719 719 N-linked (GlcNAc...) ; 731 731 N-linked (GlcNAc...) ; 865 865 N-linked (GlcNAc...) ; 1178 1178 N-linked ; 1280 1280 N-linked (GlcNAc...) ; 1368 1368 N-linked (GlcNAc...) ; 1425 1425 N-linked (GlcNAc...)
P35858	IGFALS		Insulin-like growth factor-binding protein complex acid labile subunit / ALS		Secreted, extracellular space.			Involved in protein-protein interactions that result in protein complexes, receptor-ligand binding or cell adhesion.		Plasma.	1.53e-08	10.15	2.3	65994	1 (1 0 0 0 0)	GO:0005520 : F:insulin-like growth factor binding; GO:0005615 : C:extracellular space; GO:0005625 : C:soluble fraction; GO:0007155 : P:cell adhesion; GO:0007165 : P:signal transduction				Glycosilation: 64 64 N-linked (GlcNAc...) ; 85 85 N-linked (GlcNAc...) ; 96 96 N-linked (GlcNAc...) ; 368 368 N-linked ; 515 515 N-linked ; 580 580 N-linked (GlcNAc...)
P10323	ACR		Acrosin / 3.4.21.10 / Acrosin light chain / Acrosin heavy chain					Acrosin is the major protease of mammalian spermatozoa. It is a serine protease of trypsin-like cleavage specificity, it is synthesized in a zymogen form, proacrosin and stored in the acrosome.			0.000111	10.15	3.6	45817.5	2 (2 0 0 0 0)	GO:0002077 : P:acrosome matrix dispersal; GO:0003677 : F:DNA binding; GO:0004040 : F:amidase activity; GO:0004252 : F:serine-type endopeptidase activity; GO:0005507 : F:copper ion binding; GO:0005515 : F:protein binding; GO:0005537 : F:mannose binding; GO:0007190 : P:activation of adenylate cyclase activity; GO:0008144 : F:drug binding; GO:0008270 : F:zinc ion binding; GO:0042806 : F:fucose bindi…				Glycosilation: 22 22 N-linked (GlcNAc...) (By ; 210 210 N-linked (GlcNAc...) (By
Q9NZK5	CECR1		Adenosine deaminase CECR1 / 3.5.4.4 / Cat eye syndrome critical region protein 1		Secreted.			Adenosine deaminase that may contribute to the degradation of extracellular adenosine, a signaling molecule that controls a variety of cellular responses. Requires elevated adenosine levels for optimal enzyme activity. Binds to cell surfaces via proteoglycans and may play a role in the regulation of cell proliferation and differentiation, independently of its enzyme activity.		Detected in blood plasma (at protein level). Widely expressed, with most abundant expression in human adult heart, lung, lymphoblasts, and placenta as well as fetal lung, liver, and kidney. In embryo, expressed in the outflow tract and atrium of the developing heart, the VII/VIII cranial nerve ganglion, and the notochord.	0.000908	10.15	3.5	58895.3	1 (1 0 0 0 0)	GO:0004000 : F:adenosine deaminase activity; GO:0005615 : C:extracellular space; GO:0005794 : C:Golgi apparatus; GO:0006154 : P:adenosine catabolic process; GO:0007275 : P:multicellular organismal development; GO:0008083 : F:growth factor activity; GO:0008201 : F:heparin binding; GO:0008270 : F:zinc ion binding; GO:0009168 : P:purine ribonucleoside monophosphate biosynt...; GO:0031685 : F:adenosi…				Glycosilation: 127 127 N-linked ; 174 174 N-linked ; 185 185 N-linked ; 378 378 N-linked
O75131	CPNE3		Copine-3 / Copine III					May function in membrane trafficking. Exhibits calcium- dependent phospholipid binding properties (By similarity).		Ubiquitous.	3.68e-06	10.15	3	60092.3	1 (1 0 0 0 0)	GO:0004674 : F:protein serine/threonine kinase activity; GO:0005215 : F:transporter activity; GO:0005544 : F:calcium-dependent phospholipid binding; GO:0005829 : C:cytosol; GO:0006629 : P:lipid metabolic process; GO:0016192 : P:vesicle-mediated transport
O43719	HTATSF1		HIV Tat-specific factor 1 / Tat-SF1		Nucleus.			Functions as a general transcription factor playing a role in the process of transcriptional elongation. May mediate the reciprocal stimulatory effect of splicing on transcriptional elongation. In case of infection by HIV-1, it is up-regulated by the HIV-1 proteins NEF and gp120, acts as a cofactor required for the Tat-enhanced transcription of the virus.		Widely expressed.	7.58e-05	10.15	2.5	85800.4	1 (1 0 0 0 0)	GO:0000166 : F:nucleotide binding; GO:0003702 : F:RNA polymerase II transcription factor acti...; GO:0003711 : F:transcription elongation regulator activity; GO:0003723 : F:RNA binding; GO:0005515 : F:protein binding; GO:0005634 : C:nucleus; GO:0006350 : P:cellular transcription; GO:0006357 : P:regulation of transcription from RNA polyme...; GO:0019079 : P:viral genome replication
P61956	SUMO2		Small ubiquitin-related modifier 2 / SUMO-2 / HSMT3 / SMT3 homolog 2 / SUMO-3 / Sentrin-2 / Ubiquitin-like protein SMT3A / Smt3A		Nucleus. Note=Nuclear bodies.			Ubiquitin-like protein that can be covalently attached to proteins as a monomer or as a lysine-linked polymer. Covalent attachment via an isopeptide bond to its substrates requires prior activation by the E1 complex SAE1-SAE2 and linkage to the E2 enzyme UBE2I, and can be promoted by an E3 ligase such as PIAS1-4, RANBP2 or CBX4. This post-translational modification on lysine residues of proteins …		Broadly expressed.	1.05e-05	10.15	12.6	10864.4	1 (1 0 0 0 0)	GO:0005634 : C:nucleus; GO:0016925 : P:protein sumoylation; GO:0031625 : F:ubiquitin protein ligase binding; GO:0032436 : P:positive regulation of proteasomal ubiquiti...
Q93099	HGD		Homogentisate 1,2-dioxygenase / 1.13.11.5 / Homogentisic acid oxidase / Homogentisate oxygenase / Homogentisicase							Highest expression in the prostate, small intestine, colon, kidney and liver.	5.18e-06	10.15	2	49931.6	2 (2 0 0 0 0)	GO:0004411 : F:homogentisate 1,2-dioxygenase activity; GO:0006559 : P:L-phenylalanine catabolic process; GO:0006572 : P:tyrosine catabolic process; GO:0046872 : F:metal ion binding; GO:0055114 : P:oxidation reduction
P18669	PGAM1		Phosphoglycerate mutase 1 / 3.1.3.13 / 5.4.2.1 / 5.4.2.4 / BPG-dependent PGAM 1 / Phosphoglycerate mutase isozyme B / PGAM-B					Interconversion of 3- and 2-phosphoglycerate with 2,3- bisphosphoglycerate as the primer of the reaction. Can also catalyze the reaction of EC 5.4.2.4 (synthase) and EC 3.1.3.13 (phosphatase), but with a reduced activity.		In mammalian tissues there are two types of phosphoglycerate mutase isozymes: type-M in muscles and type-B in other tissues.	3.03e-06	10.15	7.1	28785.8	1 (1 0 0 0 0)	GO:0004082 : F:bisphosphoglycerate mutase activity; GO:0004083 : F:2,3-bisphospho-D-glycerate 2-phosphohydrola...; GO:0004619 : F:phosphoglycerate mutase activity; GO:0005829 : C:cytosol; GO:0006094 : P:gluconeogenesis; GO:0006096 : P:glycolysis; GO:0006110 : P:regulation of glycolysis; GO:0019901 : F:protein kinase binding; GO:0043456 : P:regulation of pentose-phosphate shunt; GO:0045730 : P:res…
P62993	GRB2		Growth factor receptor-bound protein 2 / Adapter protein GRB2 / Protein Ash / SH2/SH3 adapter GRB2		Golgi apparatus (By similarity).			Isoform GRB3-3 does not bind to phosphorylated epidermal growth factor receptor (EGFR) but inhibits EGF-induced transactivation of a RAS-responsive element. Isoform GRB3-3 acts as a dominant negative protein over GRB2 and by suppressing proliferative signals, may trigger active programmed cell death.			4.9e-07	10.15	4.6	25190.4	2 (2 0 0 0 0)	GO:0005070 : F:SH3/SH2 adaptor activity; GO:0005154 : F:epidermal growth factor receptor binding; GO:0005794 : C:Golgi apparatus; GO:0005829 : C:cytosol; GO:0007173 : P:epidermal growth factor receptor signaling pathway; GO:0007265 : P:Ras protein signal transduction; GO:0007267 : P:cell-cell signaling; GO:0007411 : P:axon guidance; GO:0007596 : P:blood coagulation; GO:0008286 : P:insulin recepto…
Q99683	MAP3K5		Mitogen-activated protein kinase kinase kinase 5 / 2.7.11.25 / Apoptosis signal-regulating kinase 1 / ASK-1 / MAPK/ERK kinase kinase 5 / MEK kinase 5 / MEKK 5					Component of a protein kinase signal transduction cascade. Phosphorylates and activates MAP2K4 and MAP2K6, which in turn activate the JNK and p38 MAP kinases, respectively. Overexpression induces apoptotic cell death.		Abundantly expressed in heart and pancreas.	0.000951	10.15	1.4	154439	1 (1 0 0 0 0)	GO:0000287 : F:magnesium ion binding; GO:0004709 : F:MAP kinase kinase kinase activity; GO:0005524 : F:ATP binding; GO:0006915 : P:apoptosis; GO:0007257 : P:activation of JUN kinase activity; GO:0008624 : P:induction of apoptosis by extracellular sig...; GO:0008656 : F:caspase activator activity; GO:0042803 : F:protein homodimerization activity; GO:0044419 : P:interspecies interaction between org…
Q9NVD7	PARVA		Alpha-parvin / Actopaxin / CH-ILKBP / Calponin-like integrin-linked kinase-binding protein / Matrix-remodeling-associated protein 2		Cell junction, focal adhesion. Cell membrane; Peripheral membrane protein; Cytoplasmic side. Cytoplasm, cytoskeleton. Note=Constituent of focal adhesions.			Probably plays a role in the regulation of cell adhesion and cytoskeleton organization. Plays a role in ciliogenesis.		Widely expressed, with highest levels in heart, skeletal muscle, kidney and liver.	0.000198	10.15	3.5	42217.5	1 (1 0 0 0 0)	GO:0003779 : F:actin binding; GO:0005829 : C:cytosol; GO:0005925 : C:focal adhesion; GO:0007155 : P:cell adhesion; GO:0015629 : C:actin cytoskeleton; GO:0034329 : P:cell junction assembly; GO:0060271 : P:cilium morphogenesis
P27708	CAD		CAD protein / Glutamine-dependent carbamoyl-phosphate synthase / 6.3.5.5 / Aspartate carbamoyltransferase / 2.1.3.2 / Dihydroorotase / 3.5.2.3		Cytoplasm.			This protein is a "fusion" protein encoding four enzymatic activities of the pyrimidine pathway (GATase, CPSase, ATCase and DHOase).			3.53e-08	10.15	0.5	242827	1 (1 0 0 0 0)	GO:0004070 : F:aspartate carbamoyltransferase activity; GO:0004088 : F:carbamoyl-phosphate synthase (glutamine-hyd...; GO:0004151 : F:dihydroorotase activity; GO:0004672 : F:protein kinase activity; GO:0005524 : F:ATP binding; GO:0005829 : C:cytosol; GO:0006207 : P:´de novo´ pyrimidine base biosynthetic process; GO:0006221 : P:pyrimidine nucleotide biosynthetic process; GO:0006541 : P:glutamine m…
P15085	CPA1		Carboxypeptidase A1 / 3.4.17.1		Secreted.			Carboxypeptidase that catalyzes the release of a C- terminal amino acid, but has little or no action with -Asp, -Glu, -Arg, -Lys or -Pro.			2.49e-05	10.15	1.9	47110.8	2 (2 0 0 0 0)	GO:0004181 : F:metallocarboxypeptidase activity; GO:0005615 : C:extracellular space; GO:0006508 : P:proteolysis; GO:0008270 : F:zinc ion binding
Q6NVV1	Q6NVV1		Putative 60S ribosomal protein L13a-like MGC87657								3.42e-05	10.15	10.8	12126.9	2 (2 0 0 0 0)	GO:0003735 : F:structural constituent of ribosome; GO:0005840 : C:ribosome; GO:0006412 : P:translation
P19022	CDH2	CD325	Cadherin-2 / Neural cadherin / N-cadherin / CDw325 / CD325		Cell membrane; Single-pass type I membrane protein.			Cadherins are calcium dependent cell adhesion proteins. They preferentially interact with themselves in a homophilic manner in connecting cells; cadherins may thus contribute to the sorting of heterogeneous cell types. CDH2 may be involved in neuronal recognition mechanism.			0.000208	10.14	2	99747.4	1 (1 0 0 0 0)	GO:0005509 : F:calcium ion binding; GO:0008013 : F:beta-catenin binding; GO:0016021 : C:integral to membrane; GO:0016342 : C:catenin complex; GO:0045294 : F:alpha-catenin binding; GO:0045295 : F:gamma-catenin binding		TRANSMEM: 725 745		Glycosilation: 190 190 N-linked (GlcNAc...) ; 273 273 N-linked ; 325 325 N-linked (GlcNAc...) ; 402 402 N-linked ; 572 572 N-linked ; 651 651 N-linked (GlcNAc...) ; 692 692 N-linked
Q8NGL9	OR4C16		Olfactory receptor 4C16 / Olfactory receptor OR11-135		Cell membrane; Multi-pass membrane protein.			Odorant receptor (Potential).			1.56e-05	10.14	7.1	34967.4	1 (1 0 0 0 0)	GO:0004984 : F:olfactory receptor activity; GO:0005886 : C:plasma membrane; GO:0007608 : P:sensory perception of smell; GO:0016021 : C:integral to membrane		TRANSMEM: 24 47 Helical; Name=1; ; 56 77 Helical; Name=2; ; 99 118 Helical; Name=3; ; 138 156 Helical; Name=4; ; 194 217 Helical; Name=5; ; 234 256 Helical; Name=6; ; 268 287 Helical; Name=7;		Glycosilation: 6 6 N-linked (GlcNAc...)
P54707	ATP12A		Potassium-transporting ATPase alpha chain 2 / 3.6.3.10 / Proton pump / Non-gastric H(+)/K(+) ATPase subunit alpha		Membrane; Multi-pass membrane protein.			Catalyzes the hydrolysis of ATP coupled with the exchange of H(+) and K(+) ions across the plasma membrane. Responsible for potassium absorption in various tissues.		Found in skin and kidney.	0.000113	10.14	0.9	115437	2 (2 0 0 0 0)	GO:0000287 : F:magnesium ion binding; GO:0005524 : F:ATP binding; GO:0005889 : C:hydrogen:potassium-exchanging ATPase complex; GO:0006754 : P:ATP biosynthetic process; GO:0006813 : P:potassium ion transport; GO:0008900 : F:hydrogen:potassium-exchanging ATPase activity; GO:0015992 : P:proton transport; GO:0030955 : F:potassium ion binding		TRANSMEM: 103 123 ; 147 167 ; 304 323 ; 336 353 ; 788 807 ; 818 838 ; 859 881 ; 934 953 ; 968 986 ; 1002 1022
P02787	TF		Serotransferrin / Transferrin / Siderophilin / Beta-1 metal-binding globulin		Secreted.			Transferrins are iron binding transport proteins which can bind two Fe(3+) ions in association with the binding of an anion, usually bicarbonate. It is responsible for the transport of iron from sites of absorption and heme degradation to those of storage and utilization. Serum transferrin may also have a further role in stimulating cell proliferation.		Expressed by the liver and secreted in plasma.	6.88e-05	10.14	1.4	76999.7	1 (1 0 0 0 0)	GO:0005515 : F:protein binding; GO:0005576 : C:extracellular region; GO:0005769 : C:early endosome; GO:0005770 : C:late endosome; GO:0005905 : C:coated pit; GO:0006826 : P:iron ion transport; GO:0006879 : P:cellular iron ion homeostasis; GO:0008199 : F:ferric iron binding; GO:0009925 : C:basal plasma membrane; GO:0016324 : C:apical plasma membrane; GO:0030139 : C:endocytic vesicle; GO:0030141 : C…				Glycosilation: 51 51 O-linked ; 432 432 N-linked ; 630 630 N-linked
Q08945	SSRP1		FACT complex subunit SSRP1 / Facilitates chromatin transcription complex subunit SSRP1 / Facilitates chromatin transcription complex 80 kDa subunit / FACT 80 kDa subunit / FACTp80 / Chromatin-specific transcription elongation factor 80 kDa subunit / Structure-specific recognition protein 1 / hSSRP1 / Recombination signal sequence recognition protein 1 / T160		Nucleus. Note=Colocalizes with RNA polymerase II on chromatin. Recruited to actively transcribed loci.			Component of the FACT complex, a general chromatin factor that acts to reorganize nucleosomes. The FACT complex is involved in multiple processes that require DNA as a template such as mRNA elongation, DNA replication and DNA repair. During transcription elongation the FACT complex acts as a histone chaperone that both destabilizes and restores nucleosomal structure. It facilitates the passage of…			0.00061	10.14	0	81024.3	1 (1 0 0 0 0)	GO:0003677 : F:DNA binding; GO:0005515 : F:protein binding; GO:0005654 : C:nucleoplasm; GO:0005694 : C:chromosome; GO:0005737 : C:cytoplasm; GO:0006260 : P:cellular DNA replication; GO:0006281 : P:DNA repair; GO:0006350 : P:cellular transcription; GO:0045449 : P:regulation of cellular transcription
P32119	PRDX2		Peroxiredoxin-2 / 1.11.1.15 / Thioredoxin peroxidase 1 / Thioredoxin-dependent peroxide reductase 1 / Thiol-specific antioxidant protein / TSA / PRP / Natural killer cell-enhancing factor B / NKEF-B		Cytoplasm.			Involved in redox regulation of the cell. Reduces peroxides with reducing equivalents provided through the thioredoxin system. It is not able to receive electrons from glutaredoxin. May play an important role in eliminating peroxides generated during metabolism. Might participate in the signaling cascades of growth factors and tumor necrosis factor-alpha by regulating the intracellular concentrat…			0.000658	10.14	8.6	21878.2	1 (1 0 0 0 0)	GO:0005737 : C:cytoplasm; GO:0006916 : P:anti-apoptosis; GO:0008379 : F:thioredoxin peroxidase activity; GO:0042744 : P:hydrogen peroxide catabolic process; GO:0045454 : P:cell redox homeostasis; GO:0055114 : P:oxidation reduction
P18077	RPL35A		60S ribosomal protein L35a / Cell growth-inhibiting gene 33 protein					Required for the proliferation and viability of hematopoietic cells. Plays a role in 60S ribosomal subunit formation. The protein was found to bind to both initiator and elongator tRNAs and consequently was assigned to the P site or P and A site.			0.000431	10.14	8.2	12529.8	2 (2 0 0 0 0)	GO:0000049 : F:tRNA binding; GO:0003735 : F:structural constituent of ribosome; GO:0005515 : F:protein binding; GO:0005829 : C:cytosol; GO:0005840 : C:ribosome; GO:0006364 : P:rRNA processing; GO:0006414 : P:translational elongation; GO:0006415 : P:translational termination; GO:0019083 : P:viral transcription; GO:0031018 : P:endocrine pancreas development; GO:0042273 : P:ribosomal large subunit b…
P16152	CBR1		Carbonyl reductase [NADPH] 1 / 1.1.1.184 / NADPH-dependent carbonyl reductase 1 / Prostaglandin-E(2) 9-reductase / 1.1.1.189 / Prostaglandin 9-ketoreductase / 15-hydroxyprostaglandin dehydrogenase [NADP+] / 1.1.1.197		Cytoplasm.			NADPH-dependent reductase with broad substrate specificity. Catalyzes the reduction of a wide variety of carbonyl compounds including quinones, prostaglandins, menadione, plus various xenobiotics. Catalyzes the reduction of the antitumor anthracyclines doxorubicin and daunorubicin to the cardiotoxic compounds doxorubicinol and daunorubicinol. Can convert prostaglandin E2 to prostaglandin F2-alpha…			0.000259	10.14	3.6	30355.9	2 (2 0 0 0 0)	GO:0004090 : F:carbonyl reductase (NADPH) activity; GO:0005515 : F:protein binding; GO:0005737 : C:cytoplasm; GO:0017144 : P:drug metabolic process; GO:0042373 : P:vitamin K metabolic process; GO:0047021 : F:15-hydroxyprostaglandin dehydrogenase (NADP...; GO:0050221 : F:prostaglandin-E2 9-reductase activity; GO:0055114 : P:oxidation reduction
P60842	EIF4A1		Eukaryotic initiation factor 4A-I / eIF-4A-I / eIF4A-I / 3.6.4.13 / ATP-dependent RNA helicase eIF4A-1					ATP-dependent RNA helicase which is a subunit of the eIF4F complex involved in cap recognition and is required for mRNA binding to ribosome. In the current model of translation initiation, eIF4A unwinds RNA secondary structures in the 5´-UTR of mRNAs which is necessary to allow efficient binding of the small ribosomal subunit, and subsequent scanning for the initiator codon.			2.25e-06	10.14	3.9	46124.6	1 (1 0 0 0 0)	GO:0000289 : P:nuclear-transcribed mRNA poly(A) tail shortening; GO:0000339 : F:RNA cap binding; GO:0003729 : F:mRNA binding; GO:0003743 : F:translation initiation factor activity; GO:0005515 : F:protein binding; GO:0005524 : F:ATP binding; GO:0005829 : C:cytosol; GO:0008026 : F:ATP-dependent helicase activity; GO:0016281 : C:eukaryotic translation initiation factor 4F...
Q5SSJ5	HP1BP3		Heterochromatin protein 1-binding protein 3 / Protein HP1-BP74		Nucleus (By similarity). Chromosome (By similarity).			Component of heterochromatin, may be involved in chromatin structure and function (By similarity).			3.38e-07	10.14	2.7	61169.3	1 (1 0 0 0 0)	GO:0000786 : C:nucleosome; GO:0003677 : F:DNA binding; GO:0005634 : C:nucleus; GO:0006334 : P:nucleosome assembly
Q96EY5	FAM125A		Multivesicular body subunit 12A / CIN85/CD2AP family-binding protein / ESCRT-I complex subunit MVB12A / Protein FAM125A		Cytoplasm. Nucleus. Endosome. Cytoplasm, cytoskeleton, centrosome. Late endosome membrane; Peripheral membrane protein (Probable). Note=Colocalizes with F-actin. Some fraction may be nuclear.			Component of the ESCRT-I complex, a regulator of vesicular trafficking process. Required for the sorting of endocytic ubiquitinated cargos into multivesicular bodies. May be involved in the ligand-mediated internalization and down- regulation of EGF receptor.		Ubiquitously expressed except in skeletal muscle.	0.000737	10.14	5.5	28764.7	1 (1 0 0 0 0)	GO:0005634 : C:nucleus; GO:0005815 : C:microtubule organizing center; GO:0015031 : P:protein transport; GO:0017124 : F:SH3 domain binding; GO:0031902 : C:late endosome membrane
P56192	MARS		Methionyl-tRNA synthetase, cytoplasmic / 6.1.1.10 / Methionine--tRNA ligase / MetRS		Cytoplasm (Probable).						0.000185	10.14	1.1	101052	1 (1 0 0 0 0)	GO:0000049 : F:tRNA binding; GO:0004825 : F:methionine-tRNA ligase activity; GO:0005515 : F:protein binding; GO:0005524 : F:ATP binding; GO:0005829 : C:cytosol; GO:0005886 : C:plasma membrane; GO:0006431 : P:methionyl-tRNA aminoacylation
P81605	DCD		Dermcidin / Preproteolysin / Survival-promoting peptide / DCD-1		Secreted.			Survival-promoting peptide promotes survival of neurons and displays phosphatase activity. It may bind IgG.		Specifically and constitutively expressed in eccrine sweat gland cells. Secreted into the sweat at a concentration of 1-10 micrograms/ml.	3.35e-07	10.14	20.9	11276.8	2 (2 0 0 0 0)	GO:0005515 : F:protein binding; GO:0005576 : C:extracellular region; GO:0030145 : F:manganese ion binding; GO:0031640 : P:killing of cells of another organism; GO:0042742 : P:defense response to bacterium; GO:0050832 : P:defense response to fungus
P48509	CD151	CD151	CD151 antigen / GP27 / Membrane glycoprotein SFA-1 / Platelet-endothelial tetraspan antigen 3 / PETA-3 / Tetraspanin-24 / Tspan-24 / CD151		Membrane; Multi-pass membrane protein.			Essential for the proper assembly of the glomerular and tubular basement membranes in kidney.		Expressed in a variety of tissues including vascular endothelium and epidermis. Expressed on erythroid cells, with a higher level of expression in erythroid precursors than on mature erythrocytes.	3.62e-06	10.13	4	28276.3	2 (2 0 0 0 0)	GO:0005515 : F:protein binding; GO:0005624 : C:membrane fraction; GO:0005829 : C:cytosol; GO:0005887 : C:integral to plasma membrane; GO:0007155 : P:cell adhesion; GO:0031581 : P:hemidesmosome assembly		TRANSMEM: 19 39 Helical; ; 58 78 Helical; ; 92 112 Helical; ; 222 242 Helical;		Glycosilation: 159 159 N-linked (GlcNAc...)
P55058	PLTP		Phospholipid transfer protein / Lipid transfer protein II		Secreted.			Converts HDL into larger and smaller particles. May play a key role in extracellular phospholipid transport and modulation of hdl particles.		Wide tissue distribution. Placenta > pancreas > lung > kidney > heart > liver > skeletal muscle > brain.	1.93e-05	10.13	2.2	54704.7	1 (1 0 0 0 0)	GO:0005576 : C:extracellular region; GO:0006869 : P:lipid transport; GO:0008289 : F:lipid binding; GO:0044255 : P:cellular lipid metabolic process				Glycosilation: 64 64 N-linked ; 94 94 N-linked ; 117 117 N-linked (GlcNAc...) ; 143 143 N-linked ; 245 245 N-linked ; 398 398 N-linked
P63244	GNB2L1		Guanine nucleotide-binding protein subunit beta-2-like 1 / Cell proliferation-inducing gene 21 protein / Guanine nucleotide-binding protein subunit beta-like protein 12.3 / Human lung cancer oncogene 7 protein / HLC-7 / Receptor for activated C kinase / Receptor of activated protein kinase C 1 / RACK1		Cell membrane. Note=Located on plasma membrane of neuroblastoma NMB7 cells.			Seems to bind protein kinase C acting as an intracellular receptor to anchor the activated PKC to the cytoskeleton. May be involved in up-regulation of the activity of kinases such as PKC via binding to KRT1. Together with KRT1 and ITGB1, serves as a platform for SRC activation or inactivation. May play an important role in the developing brain and neuronal differentiation.			0.000202	10.13	3.2	35054.6	1 (1 0 0 0 0)	GO:0005102 : F:receptor binding; GO:0005737 : C:cytoplasm; GO:0005886 : C:plasma membrane; GO:0019903 : F:protein phosphatase binding; GO:0030496 : C:midbody; GO:0043025 : C:neuronal cell body
Q9BR11	ZSWIM1		Zinc finger SWIM domain-containing protein 1								0.000685	10.13	2.5	55035	1 (1 0 0 0 0)	GO:0008270 : F:zinc ion binding
P12814	ACTN1		Alpha-actinin-1 / Alpha-actinin cytoskeletal isoform / Non-muscle alpha-actinin-1 / F-actin cross-linking protein		Cytoplasm, cytoskeleton. Cytoplasm, myofibril, sarcomere, Z-disk. Note=Colocalizes with MYOZ2 and PPP3CA at the Z-line of heart and skeletal muscle.			F-actin cross-linking protein which is thought to anchor actin to a variety of intracellular structures. This is a bundling protein.			1.54e-05	10.13	3.6	102993	1 (1 0 0 0 0)	GO:0003779 : F:actin binding; GO:0005178 : F:integrin binding; GO:0005509 : F:calcium ion binding; GO:0005576 : C:extracellular region; GO:0005730 : C:nucleolus; GO:0005829 : C:cytosol; GO:0005856 : C:cytoskeleton; GO:0005925 : C:focal adhesion; GO:0017166 : F:vinculin binding; GO:0030018 : C:Z disc; GO:0031093 : C:platelet alpha granule lumen; GO:0031143 : C:pseudopodium; GO:0042981 : P:regulati…
Q59GN2	RPL39P5		Putative 60S ribosomal protein L39-like 5 / 60S ribosomal protein L39 pseudogene 5								0.000798	10.12	19.6	6318.6	1 (1 0 0 0 0)	GO:0003735 : F:structural constituent of ribosome; GO:0005840 : C:ribosome; GO:0006412 : P:translation
P62879	GNB2		Guanine nucleotide-binding protein G(I)/G(S)/G(T) subunit beta-2 / G protein subunit beta-2 / Transducin beta chain 2		Cytoplasm, perinuclear region.			Guanine nucleotide-binding proteins (G proteins) are involved as a modulator or transducer in various transmembrane signaling systems. The beta and gamma chains are required for the GTPase activity, for replacement of GDP by GTP, and for G protein- effector interaction.			0.000131	10.11	3.8	37307.1	1 (1 0 0 0 0)	GO:0003924 : F:GTPase activity; GO:0004871 : F:signal transducer activity; GO:0005515 : F:protein binding; GO:0005886 : C:plasma membrane; GO:0006112 : P:energy reserve metabolic process; GO:0007186 : P:G-protein coupled receptor protein signalin...; GO:0007268 : P:synaptic transmission; GO:0048471 : C:perinuclear region of cytoplasm; GO:0071377 : P:cellular response to glucagon stimulus
Q5JNZ5	RPS26P11		Putative 40S ribosomal protein S26-like 1								0.00021	10.11	8.7	12994	1 (1 0 0 0 0)	GO:0003735 : F:structural constituent of ribosome; GO:0005840 : C:ribosome; GO:0006412 : P:translation
	310 present in Exocarta database
	80 absent from Exocarta database

## Sheet: Foglio1
325	sp|Q9H1C7|CE032	HUMAN UPF0467 protein C5orf32 OS=Homo sapiens GN=C5orf32 PE=2 SV=1
79	sp|Q99961|SH3G1	HUMAN Endophilin-A2 OS=Homo sapiens GN=SH3GL1 PE=1 SV=1
256	sp|Q8N5I2|ARRD1	HUMAN Arrestin domain-containing protein 1 OS=Homo sapiens GN=ARRDC1 PE=2 SV=1
386	sp|Q86XD5|F131B	HUMAN Protein FAM131B OS=Homo sapiens GN=FAM131B PE=1 SV=3
58	sp|P62701|RS4X	HUMAN 40S ribosomal protein S4, X isoform OS=Homo sapiens GN=RPS4X PE=1 SV=2
352	sp|P62277|RS13	HUMAN 40S ribosomal protein S13 OS=Homo sapiens GN=RPS13 PE=1 SV=2
389	sp|P35670|ATP7B	HUMAN Copper-transporting ATPase 2 OS=Homo sapiens GN=ATP7B PE=1 SV=4
30	sp|P21333|FLNA	HUMAN Filamin-A OS=Homo sapiens GN=FLNA PE=1 SV=4
264	sp|P20645|MPRD	HUMAN Cation-dependent mannose-6-phosphate receptor OS=Homo sapiens GN=M6PR PE=1 SV=1
266	sp|O75054|IGSF3	HUMAN Isoform 2 of Immunoglobulin superfamily member 3 OS=Homo sapiens GN=IGSF3

## Sheet: Info_Excel_pro.aspx-6
N_IPI	GSymbol	Nome	Localizzazione	Funzione	Tessuto	P(Pro)	Score	Coverage	Molecular_Weight	Peptide (Hits)	pI	GO	TRANSMEM da UniProt	Glicosilazione da UniProt	Peptidi	Dettagli
P02751	FN1	Fibronectin / FN / Cold-insoluble globulin / CIG / Anastellin / Ugl-Y1 / Ugl-Y2 / Ugl-Y3	Secreted, extracellular space, extracellular matrix.	Anastellin binds fibronectin and induces fibril formation. This fibronectin polymer, named superfibronectin, exhibits enhanced adhesive properties. Both anastellin and superfibronectin inhibit tumor growth, angiogenesis and metastasis. Anastellin activates p38 MAPK and inhibits lysophospholipid signaling.	Plasma FN (soluble dimeric form) is secreted by hepatocytes. Cellular FN (dimeric or cross-linked multimeric forms), made by fibroblasts, epithelial and other cell types, is deposited as fibrils in the extracellular matrix. Ugl-Y1, Ugl-Y2 and Ugl-Y3 are found in urine.	1e-30	410.31	24.6	262458	75 (75 0 0 0 0)	0	GO:0001525 : P:angiogenesis; GO:0005201 : F:extracellular matrix structural constituent; GO:0005518 : F:collagen binding; GO:0005577 : C:fibrinogen complex; GO:0005578 : C:proteinaceous extracellular matrix; GO:0005793 : C:ER-Golgi intermediate compartment; GO:0006953 : P:acute-phase response; GO:0008201 : F:heparin binding; GO:0008360 : P:regulation of cell shape; GO:0016477 : P:cell migration; …		Glycosilation: 430 430 N-linked ; 528 528 N-linked ; 542 542 N-linked ; 877 877 N-linked ; 1007 1007 N-linked ; 1244 1244 N-linked ; 2064 2064 O-linked ; 2065 2065 O-linked	Peptidi	Dettagli
Q00610	CLTC	Clathrin heavy chain 1 / Clathrin heavy chain on chromosome 17 / CLH-17	Cytoplasmic vesicle membrane; Peripheral membrane protein; Cytoplasmic side. Membrane, coated pit; Peripheral membrane protein; Cytoplasmic side. Melanosome. Note=Cytoplasmic face of coated pits and vesicles. Identified by mass spectrometry in melanosome fractions from stage I to stage IV.	Clathrin is the major protein of the polyhedral coat of coated pits and vesicles. Two different adapter protein complexes link the clathrin lattice either to the plasma membrane or to the trans-Golgi network.		2.48e-13	404.34	31.5	191492	90 (86 4 0 0 0)	0	GO:0005198 : F:structural molecule activity; GO:0005515 : F:protein binding; GO:0006886 : P:intracellular protein transport; GO:0006892 : P:post-Golgi vesicle-mediated transport; GO:0030130 : C:clathrin coat of trans-Golgi network vesicle; GO:0030132 : C:clathrin coat of coated pit; GO:0031623 : P:receptor internalization; GO:0033572 : P:transferrin transport; GO:0042470 : C:melanosome			Peptidi	Dettagli
Q08431	MFGE8	Lactadherin / Milk fat globule-EGF factor 8 / MFG-E8 / HMFG / Breast epithelial antigen BA46 / MFGM / SED1 / Lactadherin short form / Medin	Membrane; Peripheral membrane protein. Secreted.	Medin is the main constituent of aortic medial amyloid.	Mammary epithelial cell surfaces and aortic media. Overexpressed in several carcinomas.	1.55e-14	220.31	58.7	43095.5	56 (56 0 0 0 0)	0	GO:0001525 : P:angiogenesis; GO:0005737 : C:cytoplasm; GO:0007155 : P:cell adhesion; GO:0007338 : P:single fertilization; GO:0044419 : P:interspecies interaction between organisms		Glycosilation: 228 228 N-linked ; 238 238 N-linked ; 325 325 N-linked ; 329 329 N-linked ; 350 350 N-linked	Peptidi	Dettagli
Q8WUM4	PDCD6IP	Programmed cell death 6-interacting protein / PDCD6-interacting protein / ALG-2-interacting protein 1 / Hp95	Cytoplasm, cytosol. Melanosome. Cytoplasm, cytoskeleton, centrosome. Note=Identified by mass spectrometry in melanosome fractions from stage I to stage IV. Colocalized with CEP55 in the midbody during cytokinesis. Colocalized with CEP55 at centrosomes of non-dividing cells.	Class E VPS protein involved in concentration and sorting of cargo proteins of the multivesicular body (MVB) for incorporation into intralumenal vesicles (ILVs) that are generated by invagination and scission from the limiting membrane of the endosome. Binds to the phospholipid lysobisphosphatidic acid (LBPA) which is abundant in MVBs internal membranes. The MVB pathway appears to require the seq…		2.05e-13	218.39	34.8	95963.3	47 (46 1 0 0 0)	0	GO:0005815 : C:microtubule organizing center; GO:0005829 : C:cytosol; GO:0006915 : P:apoptosis; GO:0007049 : P:cell cycle; GO:0015031 : P:protein transport; GO:0042470 : C:melanosome; GO:0044419 : P:interspecies interaction between organisms; GO:0048306 : F:calcium-dependent protein binding; GO:0051301 : P:cell division			Peptidi	Dettagli
P11142	HSPA8	Heat shock cognate 71 kDa protein / Heat shock 70 kDa protein 8	Cytoplasm. Melanosome. Note=Localized in cytoplasmic mRNP granules containing untranslated mRNAs. Translocates rapidly from the cytoplasm to the nuclei, and especially to the nucleoli, upon heat shock. Identified by mass spectrometry in melanosome fractions from stage I to stage IV.	Chaperone. Isoform 2 may function as an endogenous inhibitory regulator of HSC70 by competing the co-chaperones.	Ubiquitous.	4.11e-13	160.31	27.1	70854.4	34 (34 0 0 0 0)	0	GO:0005524 : F:ATP binding; GO:0006892 : P:post-Golgi vesicle-mediated transport; GO:0006986 : P:response to unfolded protein; GO:0009986 : C:cell surface; GO:0016044 : P:cellular membrane organization; GO:0030529 : C:ribonucleoprotein complex; GO:0042470 : C:melanosome; GO:0042623 : F:ATPase activity, coupled; GO:0044419 : P:interspecies interaction between organisms			Peptidi	Dettagli
P04264	KRT1	Keratin, type II cytoskeletal 1 / Cytokeratin-1 / CK-1 / Keratin-1 / K1 / 67 kDa cytokeratin / Type-II keratin Kb1 / Hair alpha protein	Cell membrane. Note=Located on plasma membrane of neuroblastoma NMB7 cells.	May regulate the activity of kinases such as PKC and SRC via binding to integrin beta-1 (ITB1) and the receptor of activated protein kinase C (RACK1/GNB2L1).	The source of this protein is neonatal foreskin. The 67-kDa type II keratins are expressed in terminally differentiating epidermis.	1.12e-11	154.35	25.2	65998.9	24 (20 3 1 0 0)	0	GO:0001867 : P:complement activation, lectin pathway; GO:0004872 : F:receptor activity; GO:0005200 : F:structural constituent of cytoskeleton; GO:0005515 : F:protein binding; GO:0005529 : F:sugar binding; GO:0005886 : C:plasma membrane; GO:0006979 : P:response to oxidative stress; GO:0008544 : P:epidermis development; GO:0042730 : P:fibrinolysis; GO:0045765 : P:regulation of angiogenesis			Peptidi	Dettagli
Q13885	TUBB2A	Tubulin beta-2A chain		Tubulin is the major constituent of microtubules. It binds two moles of GTP, one at an exchangeable site on the beta chain and one at a non-exchangeable site on the alpha-chain (By similarity).		1e-30	140.37	48.8	49875	57 (48 6 1 0 2)	0	GO:0003924 : F:GTPase activity; GO:0005198 : F:structural molecule activity; GO:0005515 : F:protein binding; GO:0005525 : F:GTP binding; GO:0005874 : C:microtubule; GO:0007018 : P:microtubule-based movement; GO:0051258 : P:protein polymerization			Peptidi	Dettagli
Q9P265	DIP2B	Disco-interacting protein 2 homolog B / DIP2 homolog B			Moderately expressed in adult brain, placenta, skeletal muscle, heart, kidney, pancreas, lung, spleen and colon. Expression was weaker in adult liver, kidney, spleen, and ovary, and in fetal brain and liver. In the brain, it is expressed in the cerebral cortex; the frontal, parietal, occipital and temporal lobes; the paracentral gyrus; the pons; the corpus callosum and the hippocampus. Highest ex…	5.11e-14	140.31	13.9	171381	26 (26 0 0 0 0)	0	GO:0003824 : F:catalytic activity; GO:0005634 : C:nucleus; GO:0008134 : F:transcription factor binding			Peptidi	Dettagli
Q9P2B2	PTGFRN	Prostaglandin F2 receptor negative regulator / Prostaglandin F2-alpha receptor regulatory protein / Prostaglandin F2-alpha receptor-associated protein / CD9 partner 1 / CD9P-1 / Glu-Trp-Ile EWI motif-containing protein F / EWI-F / CD315	Endoplasmic reticulum membrane; Single-pass type I membrane protein (By similarity). Golgi apparatus, trans- Golgi network membrane; Single-pass type I membrane protein (By similarity).	Inhibits the binding of prostaglandin F2-alpha (PGF2- alpha) to its specific FP receptor, by decreasing the receptor number rather than the affinity constant. Functional coupling with the prostaglandin F2-alpha receptor seems to occur (By similarity).		3.44e-14	140.26	18.4	98494.7	25 (25 0 0 0 0)	0	GO:0005515 : F:protein binding; GO:0005789 : C:endoplasmic reticulum membrane; GO:0005794 : C:Golgi apparatus; GO:0016021 : C:integral to membrane	TRANSMEM: 833 853	Glycosilation: 44 44 N-linked (GlcNAc...) ; 286 286 N-linked ; 300 300 N-linked ; 383 383 N-linked (GlcNAc...) ; 413 413 N-linked (GlcNAc...) ; 525 525 N-linked (GlcNAc...) ; 600 600 N-linked (GlcNAc...) ; 618 618 N-linked (GlcNAc...) ; 691 691 N-linked (GlcNAc...)	Peptidi	Dettagli
Q9Y490	TLN1	Talin-1	Cell projection, ruffle membrane; Peripheral membrane protein; Cytoplasmic side (By similarity). Cytoplasm, cytoskeleton (By similarity). Note=Colocalizes with LAYN at the membrane ruffles (By similarity).	Probably involved in connections of major cytoskeletal structures to the plasma membrane. High molecular weight cytoskeletal protein concentrated at regions of cell-substratum contact and, in lymphocytes, at cell-cell contacts (By similarity).		2.9e-09	130.28	8.3	269596	19 (19 0 0 0 0)	0	GO:0003779 : F:actin binding; GO:0005158 : F:insulin receptor binding; GO:0005200 : F:structural constituent of cytoskeleton; GO:0005576 : C:extracellular region; GO:0005829 : C:cytosol; GO:0005856 : C:cytoskeleton; GO:0005911 : C:cell-cell junction; GO:0005925 : C:focal adhesion; GO:0006928 : P:cellular component movement; GO:0006936 : P:muscle contraction; GO:0007016 : P:cytoskeletal anchoring …			Peptidi	Dettagli
P35579	MYH9	Myosin-9 / Myosin heavy chain 9 / Myosin heavy chain, non-muscle IIa / Non-muscle myosin heavy chain IIa / NMMHC II-a / NMMHC-IIA / Cellular myosin heavy chain, type A / Non-muscle myosin heavy chain A / NMMHC-A		Cellular myosin that appears to play a role in cytokinesis, cell shape, and specialized functions such as secretion and capping.	In the kidney, expressed in the glomeruli. Also expressed in leukocytes.	9.53e-10	128.28	9.5	226391	20 (18 2 0 0 0)	0	GO:0000146 : F:microfilament motor activity; GO:0000910 : P:cytokinesis; GO:0001525 : P:angiogenesis; GO:0001725 : C:stress fiber; GO:0001726 : C:ruffle; GO:0001931 : C:uropod; GO:0005516 : F:calmodulin binding; GO:0005524 : F:ATP binding; GO:0005634 : C:nucleus; GO:0005826 : C:actomyosin contractile ring; GO:0005829 : C:cytosol; GO:0006509 : P:membrane protein ectodomain proteolysis; GO:0007229 …			Peptidi	Dettagli
O00560	SDCBP	Syntenin-1 / Melanoma differentiation-associated protein 9 / MDA-9 / Pro-TGF-alpha cytoplasmic domain-interacting protein 18 / TACIP18 / Scaffold protein Pbp1 / Syndecan-binding protein 1	Cell junction, focal adhesion. Cell junction, adherens junction. Cell membrane; Peripheral membrane protein. Endoplasmic reticulum membrane; Peripheral membrane protein. Nucleus. Melanosome. Cytoplasm, cytosol. Cytoplasm, cytoskeleton. Note=Mainly membrane-associated. Localized to adherens junctions, focal adhesions and endoplasmic reticulum. Colocalized with actin stress fibers. Also found in th…	Seems to function as an adapter protein. In adherens junctions may function to couple syndecans to cytoskeletal proteins or signaling components. Seems to couple transcription factor SOX4 to the IL-5 receptor (IL5RA). May also play a role in vesicular trafficking. Seems to be required for the targeting of TGFA to the cell surface in the early secretory pathway.	Widely expressed. Expressed in fetal kidney, liver, lung and brain. In adult highest expression in heart and placenta.	1.61e-08	10.28	5.7	32295.9	1 (1 0 0 0 0)	0	GO:0005109 : F:frizzled binding; GO:0005137 : F:interleukin-5 receptor binding; GO:0005634 : C:nucleus; GO:0005789 : C:endoplasmic reticulum membrane; GO:0005829 : C:cytosol; GO:0005856 : C:cytoskeleton; GO:0005895 : C:interleukin-5 receptor complex; GO:0005925 : C:focal adhesion; GO:0006612 : P:protein targeting to membrane; GO:0006930 : P:substrate-dependent cell migration, cell extension; GO:0…			Peptidi	Dettagli
P13645	KRT10	Keratin, type I cytoskeletal 10 / Cytokeratin-10 / CK-10 / Keratin-10 / K10			Seen in all suprabasal cell layers including stratum corneum.	3.34e-12	118.29	27.1	58791.6	26 (23 3 0 0 0)	0	GO:0005515 : F:protein binding; GO:0008544 : P:epidermis development; GO:0030280 : F:structural constituent of epidermis			Peptidi	Dettagli
Q71U36	TUBA1A	Tubulin alpha-1A chain / Tubulin B-alpha-1 / Tubulin alpha-3 chain / Alpha-tubulin 3		Tubulin is the major constituent of microtubules. It binds two moles of GTP, one at an exchangeable site on the beta chain and one at a non-exchangeable site on the alpha-chain.	Expressed at a high level in fetal brain.	1.01e-09	118.29	36.8	50103.7	28 (25 3 0 0 0)	0	GO:0003924 : F:GTPase activity; GO:0005198 : F:structural molecule activity; GO:0005525 : F:GTP binding; GO:0005829 : C:cytosol; GO:0007018 : P:microtubule-based movement; GO:0051258 : P:protein polymerization			Peptidi	Dettagli
P33778	HIST1H2BB	Histone H2B type 1-B / Histone H2B.1 / Histone H2B.f / H2B/f	Nucleus. Chromosome.	Core component of nucleosome. Nucleosomes wrap and compact DNA into chromatin, limiting DNA accessibility to the cellular machineries which require DNA as a template. Histones thereby play a central role in transcription regulation, DNA repair, DNA replication and chromosomal stability. DNA accessibility is regulated via a complex set of post-translational modifications of histones, also called h…		9.06e-12	116.27	27.8	13941.6	116 (106 10 0 0 0)	0	GO:0000786 : C:nucleosome; GO:0003677 : F:DNA binding; GO:0005634 : C:nucleus; GO:0006334 : P:nucleosome assembly			Peptidi	Dettagli
P49327	FASN	Fatty acid synthase / 2.3.1.85 / [Acyl-carrier-protein] S-acetyltransferase / 2.3.1.38 / [Acyl-carrier-protein] S-malonyltransferase / 2.3.1.39 / 3-oxoacyl-[acyl-carrier-protein] synthase / 2.3.1.41 / 3-oxoacyl-[acyl-carrier-protein] reductase / 1.1.1.100 / 3-hydroxypalmitoyl-[acyl-carrier-protein] dehydratase / 4.2.1.61 / Enoyl-[acyl-carrier-protein] reductase / 1.3.1.10 / Oleoyl-[acyl-carrier-p…	Cytoplasm. Melanosome. Note=Identified by mass spectrometry in melanosome fractions from stage I to stage IV.	Fatty acid synthetase catalyzes the formation of long- chain fatty acids from acetyl-CoA, malonyl-CoA and NADPH. This multifunctional protein has 7 catalytic activities and an acyl carrier protein.	Ubiquitous. Prominent expression in brain, lung, and liver.	6.11e-14	110.29	7.7	273252	20 (20 0 0 0 0)	0	GO:0000036 : F:acyl carrier activity; GO:0004313 : F:[acyl-carrier-protein] S-acetyltransferase ...; GO:0004314 : F:[acyl-carrier-protein] S-malonyltransferase...; GO:0004315 : F:3-oxoacyl-[acyl-carrier-protein] synthase a...; GO:0004316 : F:3-oxoacyl-[acyl-carrier-protein] reductase ...; GO:0004317 : F:3-hydroxypalmitoyl-[acyl-carrier-protein] d...; GO:0004319 : F:enoyl-[acyl-carrier-protein] re…			Peptidi	Dettagli
P62805	HIST4H4	Histone H4	Nucleus.	Core component of nucleosome. Nucleosomes wrap and compact DNA into chromatin, limiting DNA accessibility to the cellular machineries which require DNA as a template. Histones thereby play a central role in transcription regulation, DNA repair, DNA replication and chromosomal stability. DNA accessibility is regulated via a complex set of post-translational modifications of histones, also called h…		1.11e-09	110.24	35.9	11360.4	131 (131 0 0 0 0)	0	GO:0000786 : C:nucleosome; GO:0003677 : F:DNA binding; GO:0005515 : F:protein binding; GO:0005654 : C:nucleoplasm; GO:0006334 : P:nucleosome assembly; GO:0045653 : P:negative regulation of megakaryocyte differ...; GO:0048015 : P:phosphoinositide-mediated signaling			Peptidi	Dettagli
Q9H4B7	TUBB1	Tubulin beta-1 chain		Tubulin is the major constituent of microtubules. It binds two moles of GTP, one at an exchangeable site on the beta chain and one at a non-exchangeable site on the alpha-chain (By similarity).		2.47e-12	108.3	23.3	50294.6	34 (33 1 0 0 0)	0	GO:0003924 : F:GTPase activity; GO:0005525 : F:GTP binding; GO:0005874 : C:microtubule; GO:0007018 : P:microtubule-based movement; GO:0051258 : P:protein polymerization			Peptidi	Dettagli
O43490	PROM1	Prominin-1 / Prominin-like protein 1 / Antigen AC133 / CD133	Apical cell membrane; Multi-pass membrane protein (By similarity). Cell projection, microvillus membrane; Multi-pass membrane protein (By similarity).		Selectively expressed on CD34 hematopoietic stem and progenitor cells in adult and fetal bone marrow, fetal liver, cord blood and adult peripheral blood. Not detected on other blood cells. Also expressed in a number of non-lymphoid tissues including retina, pancreas, placenta, kidney, liver, lung, brain and heart. Found in saliva within small membrane particles.	1.76e-12	100.3	16.4	97140.1	16 (16 0 0 0 0)	0	GO:0005887 : C:integral to plasma membrane; GO:0007601 : P:visual perception; GO:0009986 : C:cell surface; GO:0016324 : C:apical plasma membrane; GO:0031528 : C:microvillus membrane; GO:0050896 : P:response to stimulus	TRANSMEM: 109 129 ; 158 178 ; 434 454 ; 487 507 ; 793 813	Glycosilation: 220 220 N-linked (GlcNAc...) ; 274 274 N-linked (GlcNAc...) ; 395 395 N-linked (GlcNAc...) ; 414 414 N-linked (GlcNAc...) ; 548 548 N-linked (GlcNAc...) ; 580 580 N-linked (GlcNAc...) ; 729 729 N-linked (GlcNAc...) ; 730 730 N-linked (GlcNAc...)	Peptidi	Dettagli
P68104	EEF1A1	Elongation factor 1-alpha 1 / EF-1-alpha-1 / Elongation factor Tu / EF-Tu / Eukaryotic elongation factor 1 A-1 / eEF1A-1 / Leukocyte receptor cluster member 7	Cytoplasm.	This protein promotes the GTP-dependent binding of aminoacyl-tRNA to the A-site of ribosomes during protein biosynthesis.	Brain, placenta, lung, liver, kidney, pancreas but barely detectable in heart and skeletal muscle.	2.33e-14	100.29	28.1	50109.2	21 (21 0 0 0 0)	0	GO:0003746 : F:translation elongation factor activity; GO:0003924 : F:GTPase activity; GO:0005515 : F:protein binding; GO:0005525 : F:GTP binding; GO:0005829 : C:cytosol; GO:0005853 : C:eukaryotic translation elongation factor 1 ...			Peptidi	Dettagli
P11940	PABPC1	Polyadenylate-binding protein 1 / Poly(A)-binding protein 1 / PABP-1	Cytoplasm. Nucleus. Note=Localized in cytoplasmic mRNP granules containing untranslated mRNAs. Shuttles between the cytoplasm and the nucleus.	Binds the poly(A) tail of mRNA. May be involved in cytoplasmic regulatory processes of mRNA metabolism such as pre- mRNA splicing. Its function in translational initiation regulation can either be enhanced by PAIP1 or repressed by PAIP2. Can probably bind to cytoplasmic RNA sequences other than poly(A) in vivo. May be involved in translationally coupled mRNA turnover. Implicated with other RNA-bi…	Ubiquitous.	5.33e-10	100.28	19.5	70626	14 (14 0 0 0 0)	0	GO:0000166 : F:nucleotide binding; GO:0005681 : C:spliceosomal complex; GO:0005829 : C:cytosol; GO:0006378 : P:mRNA polyadenylation; GO:0008022 : F:protein C-terminus binding; GO:0008143 : F:poly(A) RNA binding; GO:0008380 : P:RNA splicing; GO:0008494 : F:translation activator activity; GO:0048255 : P:mRNA stabilization			Peptidi	Dettagli
P78527	PRKDC	DNA-dependent protein kinase catalytic subunit / DNA-PK catalytic subunit / DNA-PKcs / 2.7.11.1 / DNPK1 / p460	Nucleus.	Serine/threonine-protein kinase that acts as a molecular sensor for DNA damage. Involved in DNA nonhomologous end joining (NHEJ) required for double-strand break (DSB) repair and V(D)J recombination. Must be bound to DNA to express its catalytic properties. Promotes processing of hairpin DNA structures in V(D)J recombination by activation of the hairpin endonuclease artemis (DCLRE1C). The assembl…		2.51e-10	98.27	3.5	468787	19 (16 0 1 2 0)	0	GO:0003677 : F:DNA binding; GO:0004677 : F:DNA-dependent protein kinase activity; GO:0005524 : F:ATP binding; GO:0005667 : C:transcription factor complex; GO:0005958 : C:DNA-dependent protein kinase-DNA ligase 4 c...; GO:0006303 : P:double-strand break repair via nonhomologou...; GO:0008134 : F:transcription factor binding; GO:0010552 : P:positive regulation of gene-specific transc...; GO:0018105…			Peptidi	Dettagli
P60709	ACTB	Actin, cytoplasmic 1 / Beta-actin / Actin, cytoplasmic 1, N-terminally processed	Cytoplasm, cytoskeleton. Note=Localized in cytoplasmic mRNP granules containing untranslated mRNAs.	Actins are highly conserved proteins that are involved in various types of cell motility and are ubiquitously expressed in all eukaryotic cells.		2.22e-16	90.33	32	41709.7	19 (19 0 0 0 0)	0	GO:0005200 : F:structural constituent of cytoskeleton; GO:0005524 : F:ATP binding; GO:0005829 : C:cytosol; GO:0006928 : P:cellular component movement; GO:0019894 : F:kinesin binding; GO:0030529 : C:ribonucleoprotein complex; GO:0035267 : C:NuA4 histone acetyltransferase complex; GO:0050998 : F:nitric-oxide synthase binding; GO:0070688 : C:MLL5-L complex			Peptidi	Dettagli
Q6ZRI8	ARHGAP36	Rho GTPase-activating protein 36		GTPase activator for the Rho-type GTPases by converting them to an inactive GDP-bound state (By similarity).		4.57e-10	90.27	24.3	61625.8	12 (12 0 0 0 0)	0	GO:0005096 : F:GTPase activator activity; GO:0005829 : C:cytosol; GO:0007264 : P:small GTPase mediated signal transduction; GO:0051056 : P:regulation of small GTPase mediated signal ...			Peptidi	Dettagli
P14618	PKM2	Pyruvate kinase isozymes M1/M2 / 2.7.1.40 / Pyruvate kinase muscle isozyme / Pyruvate kinase 2/3 / Cytosolic thyroid hormone-binding protein / CTHBP / Thyroid hormone-binding protein 1 / THBP1 / Opa-interacting protein 3 / OIP-3 / p58 / Tumor M2-PK	Cytoplasm. Nucleus. Note=Translocates to the nucleus in response to different apoptotic stimuli. Nuclear translocation is sufficient to induce cell death that is caspase independent, isoform-specific and independent of its enzymatic actvity.	Glycolytic enzyme that catalyzes the transfer of a phosphoryl group from phosphoenolpyruvate (PEP) to ADP, generating ATP. Stimulates POU5F1-mediated transcriptional activation. Plays a general role in caspase independent cell death of tumor cells. The ratio betwween the highly active tetrameric form and nearly inactive dimeric form determines whether glucose carbons are channeled to biosynthetic…	Specifically expressed in proliferating cells, such as embryonic stem cells, embryonic carcinoma cells, as well as cancer cells.	2.05e-10	90.26	20	57900.2	12 (12 0 0 0 0)	0	GO:0000287 : F:magnesium ion binding; GO:0004743 : F:pyruvate kinase activity; GO:0005515 : F:protein binding; GO:0005524 : F:ATP binding; GO:0005634 : C:nucleus; GO:0005829 : C:cytosol; GO:0006096 : P:glycolysis; GO:0012501 : P:programmed cell death; GO:0030955 : F:potassium ion binding			Peptidi	Dettagli
Q9H4M9	EHD1	EH domain-containing protein 1 / PAST homolog 1 / hPAST1 / Testilin	Cell membrane; Peripheral membrane protein; Cytoplasmic side. Early endosome membrane; Peripheral membrane protein. Recycling endosome membrane; Peripheral membrane protein. Note=Associated with intracellular tubulovesicular structures.	Acts in early endocytic membrane fusion and membrane trafficking of recycling endosomes.	Highly expressed in testis.	8.98e-11	90.26	24.7	60588.8	13 (13 0 0 0 0)	0	GO:0003924 : F:GTPase activity; GO:0005509 : F:calcium ion binding; GO:0005515 : F:protein binding; GO:0005524 : F:ATP binding; GO:0005525 : F:GTP binding; GO:0005811 : C:lipid particle; GO:0005886 : C:plasma membrane; GO:0006886 : P:intracellular protein transport; GO:0007596 : P:blood coagulation; GO:0010886 : P:positive regulation of cholesterol storage; GO:0031095 : C:platelet dense tubular n…			Peptidi	Dettagli
P02786	TFRC	Transferrin receptor protein 1 / TR / TfR / TfR1 / Trfr / T9 / p90 / CD71 / Transferrin receptor protein 1, serum form / sTfR	Transferrin receptor protein 1, serum form Secreted.	Cellular uptake of iron occurs via receptor-mediated endocytosis of ligand-occupied transferrin receptor into specialized endosomes. Endosomal acidification leads to iron release. The apotransferrin-receptor complex is then recycled to the cell surface with a return to neutral pH and the concomitant loss of affinity of apotransferrin for its receptor. Transferrin receptor is necessary for develop…		1.04e-11	90.26	15.3	84818	16 (16 0 0 0 0)	0	GO:0004998 : F:transferrin receptor activity; GO:0005768 : C:endosome; GO:0005887 : C:integral to plasma membrane; GO:0005905 : C:coated pit; GO:0006508 : P:proteolysis; GO:0006879 : P:cellular iron ion homeostasis; GO:0006897 : P:endocytosis; GO:0008233 : F:peptidase activity; GO:0033572 : P:transferrin transport; GO:0042470 : C:melanosome; GO:0044419 : P:interspecies interaction between organis…	TRANSMEM: 68 88 Helical; Signal-anchor for type	Glycosilation: 104 104 O-linked ; 251 251 N-linked ; 317 317 N-linked ; 727 727 N-linked	Peptidi	Dettagli
P62736	ACTA2	Actin, aortic smooth muscle / Alpha-actin-2 / Cell growth-inhibiting gene 46 protein	Cytoplasm, cytoskeleton.	Actins are highly conserved proteins that are involved in various types of cell motility and are ubiquitously expressed in all eukaryotic cells.		1.26e-09	82.23	26.5	41981.8	18 (14 1 2 1 0)	0	GO:0005515 : F:protein binding; GO:0005524 : F:ATP binding; GO:0009615 : P:response to virus			Peptidi	Dettagli
P30101	PDIA3	Protein disulfide-isomerase A3 / 5.3.4.1 / Disulfide isomerase ER-60 / Endoplasmic reticulum resident protein 60 / ER protein 60 / ERp60 / 58 kDa microsomal protein / p58 / Endoplasmic reticulum resident protein 57 / ER protein 57 / ERp57 / 58 kDa glucose-regulated protein	Endoplasmic reticulum lumen (By similarity). Melanosome. Note=Identified by mass spectrometry in melanosome fractions from stage I to stage IV.			1.31e-08	80.25	16.2	56746.8	14 (14 0 0 0 0)	0	GO:0003756 : F:protein disulfide isomerase activity; GO:0004197 : F:cysteine-type endopeptidase activity; GO:0004629 : F:phospholipase C activity; GO:0005515 : F:protein binding; GO:0005788 : C:endoplasmic reticulum lumen; GO:0006606 : P:protein import into nucleus; GO:0006621 : P:protein retention in ER lumen; GO:0007165 : P:signal transduction; GO:0042470 : C:melanosome; GO:0045454 : P:cell red…			Peptidi	Dettagli
P36578	RPL4	60S ribosomal protein L4 / 60S ribosomal protein L1				7.1e-07	80.19	26	47667.5	13 (13 0 0 0 0)	0	GO:0003723 : F:RNA binding; GO:0003735 : F:structural constituent of ribosome; GO:0005515 : F:protein binding; GO:0006414 : P:translational elongation; GO:0022625 : C:cytosolic large ribosomal subunit			Peptidi	Dettagli
P04406	GAPDH	Glyceraldehyde-3-phosphate dehydrogenase / GAPDH / 1.2.1.12	Cytoplasm. Cytoplasm, perinuclear region. Membrane. Note=Postnuclear and Perinuclear regions.	Independent of its glycolytic activity it is also involved in membrane trafficking in the early secretory pathway.		5.55e-15	70.4	29.9	36030.4	11 (11 0 0 0 0)	0	GO:0004365 : F:glyceraldehyde-3-phosphate dehydrogenase (p...; GO:0005515 : F:protein binding; GO:0006096 : P:glycolysis; GO:0016020 : C:membrane; GO:0048471 : C:perinuclear region of cytoplasm; GO:0051287 : F:NAD or NADH binding; GO:0055114 : P:oxidation reduction			Peptidi	Dettagli
P80723	BASP1	Brain acid soluble protein 1 / Neuronal axonal membrane protein NAP-22 / 22 kDa neuronal tissue-enriched acidic protein	Cell membrane; Lipid-anchor. Cell projection, growth cone. Note=Associated with the membranes of growth cones that form the tips of elongating axons.		Brain.	6.99e-14	70.31	29.5	22680	14 (14 0 0 0 0)	0	GO:0003714 : F:transcription corepressor activity; GO:0005737 : C:cytoplasm; GO:0005856 : C:cytoskeleton; GO:0005886 : C:plasma membrane; GO:0010843 : F:promoter binding; GO:0016566 : F:specific transcriptional repressor activity; GO:0016607 : C:nuclear speck; GO:0030426 : C:growth cone; GO:0032582 : P:negative regulation of gene-specific transc...			Peptidi	Dettagli
P29966	MARCKS	Myristoylated alanine-rich C-kinase substrate / MARCKS / Protein kinase C substrate, 80 kDa protein, light chain / PKCSL / 80K-L protein	Cytoplasm, cytoskeleton (Probable). Membrane; Lipid-anchor (By similarity).	MARCKS is the most prominent cellular substrate for protein kinase C. This protein binds calmodulin, actin, and synapsin. MARCKS is a filamentous (F) actin cross-linking protein.		9.99e-15	70.3	41.9	31535.9	11 (11 0 0 0 0)	0	GO:0005516 : F:calmodulin binding; GO:0015629 : C:actin cytoskeleton; GO:0016020 : C:membrane; GO:0051015 : F:actin filament binding			Peptidi	Dettagli
Q96QV6	HIST1H2AA	Histone H2A type 1-A / Histone H2A/r	Nucleus. Chromosome.	Core component of nucleosome. Nucleosomes wrap and compact DNA into chromatin, limiting DNA accessibility to the cellular machineries which require DNA as a template. Histones thereby play a central role in transcription regulation, DNA repair, DNA replication and chromosomal stability. DNA accessibility is regulated via a complex set of post-translational modifications of histones, also called h…		5.91e-12	70.29	24.4	14224.9	184 (182 2 0 0 0)	0	GO:0000786 : C:nucleosome; GO:0003677 : F:DNA binding; GO:0005634 : C:nucleus; GO:0006334 : P:nucleosome assembly			Peptidi	Dettagli
P09874	PARP1	Poly [ADP-ribose] polymerase 1 / PARP-1 / 2.4.2.30 / NAD(+) ADP-ribosyltransferase 1 / ADPRT 1 / Poly[ADP-ribose] synthetase 1	Nucleus.	Involved in the base excision repair (BER) pathway, by catalyzing the poly(ADP-ribosyl)ation of a limited number of acceptor proteins involved in chromatin architecture and in DNA metabolism. This modification follows DNA damages and appears as an obligatory step in a detection/signaling pathway leading to the reparation of DNA strand breaks. Mediates the poly(ADP- ribosyl)ation of APLF and CHFR.…		1.52e-08	70.24	9.7	113012	9 (9 0 0 0 0)	0	GO:0003677 : F:DNA binding; GO:0003950 : F:NAD+ ADP-ribosyltransferase activity; GO:0005635 : C:nuclear envelope; GO:0005667 : C:transcription factor complex; GO:0005730 : C:nucleolus; GO:0006366 : P:transcription from RNA polymerase II promoter; GO:0006471 : P:protein amino acid ADP-ribosylation; GO:0008134 : F:transcription factor binding; GO:0008270 : F:zinc ion binding; GO:0032869 : P:cellula…			Peptidi	Dettagli
P16401	HIST1H1B	Histone H1.5 / Histone H1a	Nucleus. Chromosome.	Histones H1 are necessary for the condensation of nucleosome chains into higher order structures.		2.19e-06	70.21	22.1	22566.5	10 (10 0 0 0 0)	0	GO:0000786 : C:nucleosome; GO:0003677 : F:DNA binding; GO:0005634 : C:nucleus; GO:0006334 : P:nucleosome assembly			Peptidi	Dettagli
P06733	ENO1	Alpha-enolase / 4.2.1.11 / 2-phospho-D-glycerate hydro-lyase / Non-neural enolase / NNE / Enolase 1 / Phosphopyruvate hydratase / C-myc promoter-binding protein / MBP-1 / MPB-1 / Plasminogen-binding protein	Isoform MBP-1	MBP1 binds to the myc promoter and acts as a transcriptional repressor. May be a tumor suppressor.	The alpha/alpha homodimer is expressed in embryo and in most adult tissues. The alpha/beta heterodimer and the beta/beta homodimer are found in striated muscle, and the alpha/gamma heterodimer and the gamma/gamma homodimer in neurons.	5.57e-11	68.3	22.8	47139.4	13 (11 2 0 0 0)	0	GO:0000015 : C:phosphopyruvate hydratase complex; GO:0000122 : P:negative regulation of transcription from R...; GO:0000287 : F:magnesium ion binding; GO:0003700 : F:transcription factor activity; GO:0003714 : F:transcription corepressor activity; GO:0004252 : F:serine-type endopeptidase activity; GO:0004634 : F:phosphopyruvate hydratase activity; GO:0005634 : C:nucleus; GO:0005886 : C:plasma mem…			Peptidi	Dettagli
P11021	HSPA5	78 kDa glucose-regulated protein / GRP-78 / Heat shock 70 kDa protein 5 / Immunoglobulin heavy chain-binding protein / BiP / Endoplasmic reticulum lumenal Ca(2+)-binding protein grp78	Endoplasmic reticulum lumen. Melanosome. Note=Identified by mass spectrometry in melanosome fractions from stage I to stage IV.	Probably plays a role in facilitating the assembly of multimeric protein complexes inside the ER.		1.45e-09	68.24	14.2	72288.5	14 (12 2 0 0 0)	0	GO:0005509 : F:calcium ion binding; GO:0005524 : F:ATP binding; GO:0005634 : C:nucleus; GO:0005788 : C:endoplasmic reticulum lumen; GO:0005793 : C:ER-Golgi intermediate compartment; GO:0006916 : P:anti-apoptosis; GO:0009986 : C:cell surface; GO:0030176 : C:integral to endoplasmic reticulum membrane; GO:0030433 : P:ER-associated protein catabolic process; GO:0030674 : F:protein binding, bridging; …			Peptidi	Dettagli
P01023	A2M	Alpha-2-macroglobulin / Alpha-2-M / C3 and PZP-like alpha-2-macroglobulin domain-containing protein 5	Secreted.	Is able to inhibit all four classes of proteinases by a unique ´trapping´ mechanism. This protein has a peptide stretch, called the ´bait region´ which contains specific cleavage sites for different proteinases. When a proteinase cleaves the bait region, a conformational change is induced in the protein which traps the proteinase. The entrapped enzyme remains active against low molecular weight s…	Secreted in plasma.	1.54e-06	66.2	3.8	163187	10 (9 0 1 0 0)	0	GO:0001869 : P:negative regulation of complement activatio...; GO:0004867 : F:serine-type endopeptidase inhibitor activity; GO:0005615 : C:extracellular space; GO:0019899 : F:enzyme binding; GO:0019959 : F:interleukin-8 binding; GO:0019966 : F:interleukin-1 binding; GO:0031093 : C:platelet alpha granule lumen; GO:0043120 : F:tumor necrosis factor binding		Glycosilation: 55 55 N-linked ; 70 70 N-linked ; 247 247 N-linked ; 396 396 N-linked ; 410 410 N-linked ; 869 869 N-linked ; 991 991 N-linked ; 1424 1424 N-linked	Peptidi	Dettagli
P35527	KRT9	Keratin, type I cytoskeletal 9 / Cytokeratin-9 / CK-9 / Keratin-9 / K9		May serve an important special function either in the mature palmar and plantar skin tissue or in the morphogenetic program of the formation of these tissues. Plays a role in keratin filament assembly.	Expressed in the terminally differentiated epidermis of palms and soles.	4.44e-16	60.3	20.9	62026.7	9 (9 0 0 0 0)	0	GO:0005200 : F:structural constituent of cytoskeleton; GO:0005515 : F:protein binding; GO:0043588 : P:skin development; GO:0045109 : P:intermediate filament organization			Peptidi	Dettagli
O00451	GFRA2	GDNF family receptor alpha-2 / GFR-alpha-2 / GDNF receptor alpha-2 / GDNFR-alpha-2 / Neurturin receptor alpha / NRTNR-alpha / NTNR-alpha / TGF-beta-related neurotrophic factor receptor 2 / GDNF receptor beta / GDNFR-beta / RET ligand 2	Cell membrane; Lipid-anchor, GPI-anchor (By similarity).	Receptor for neurturin. Mediates the NRTN-induced autophosphorylation and activation of the RET receptor. Also able to mediate GDNF signaling through the RET tyrosine kinase receptor.	Isoform 1 is found in both brain and placenta.	9.51e-12	60.26	17	51510	8 (8 0 0 0 0)	0	GO:0005886 : C:plasma membrane; GO:0007169 : P:transmembrane receptor protein tyrosine kin...; GO:0016167 : F:glial cell line-derived neurotrophic factor...; GO:0019898 : C:extrinsic to membrane; GO:0031225 : C:anchored to membrane		Glycosilation: 52 52 N-linked (GlcNAc...) ; 357 357 N-linked (GlcNAc...) ; 413 413 N-linked (GlcNAc...)	Peptidi	Dettagli
P34931	HSPA1L	Heat shock 70 kDa protein 1-like / Heat shock 70 kDa protein 1L / Heat shock 70 kDa protein 1-Hom / HSP70-Hom		In cooperation with other chaperones, Hsp70s stabilize preexistent proteins against aggregation and mediate the folding of newly translated polypeptides in the cytosol as well as within organelles. These chaperones participate in all these processes through their ability to recognize nonnative conformations of other proteins. They bind extended peptide segments with a net hydrophobic character ex…	Expressed in spermatids.	7.51e-08	60.25	12.3	70331.4	15 (15 0 0 0 0)	0	GO:0005515 : F:protein binding; GO:0005524 : F:ATP binding; GO:0006986 : P:response to unfolded protein			Peptidi	Dettagli
P14625	HSP90B1	Endoplasmin / Heat shock protein 90 kDa beta member 1 / 94 kDa glucose-regulated protein / GRP-94 / gp96 homolog / Tumor rejection antigen 1	Endoplasmic reticulum lumen. Melanosome. Note=Identified by mass spectrometry in melanosome fractions from stage I to stage IV.	Molecular chaperone that functions in the processing and transport of secreted proteins. Functions in endoplasmic reticulum associated degradation (ERAD). Has ATPase activity.		5.67e-09	60.25	9.5	92411.2	10 (10 0 0 0 0)	0	GO:0001666 : P:response to hypoxia; GO:0003723 : F:RNA binding; GO:0005509 : F:calcium ion binding; GO:0005524 : F:ATP binding; GO:0005788 : C:endoplasmic reticulum lumen; GO:0005789 : C:endoplasmic reticulum membrane; GO:0005792 : C:microsome; GO:0005829 : C:cytosol; GO:0006457 : P:protein folding; GO:0006916 : P:anti-apoptosis; GO:0015031 : P:protein transport; GO:0030433 : P:ER-associated prot…		Glycosilation: 62 62 N-linked ; 107 107 N-linked ; 217 217 N-linked ; 445 445 N-linked ; 481 481 N-linked (GlcNAc...) ; 502 502 N-linked (GlcNAc...)	Peptidi	Dettagli
P27797	CALR	Calreticulin / CRP55 / Calregulin / HACBP / Endoplasmic reticulum resident protein 60 / ERp60 / grp60	Endoplasmic reticulum lumen. Cytoplasm, cytosol. Secreted, extracellular space, extracellular matrix. Cell surface. Note=Also found in cell surface (T cells), cytosol and extracellular matrix. Associated with the lytic granules in the cytolytic T-lymphocytes.	Molecular calcium binding chaperone promoting folding, oligomeric assembly and quality control in the ER via the calreticulin/calnexin cycle. This lectin interacts transiently with almost all of the monoglucosylated glycoproteins that are synthesized in the ER. Interacts with the DNA-binding domain of NR3C1 and mediates its nuclear export.		1.01e-09	60.24	12.2	48111.9	10 (10 0 0 0 0)	0	GO:0000122 : P:negative regulation of transcription from R...; GO:0001849 : F:complement component C1q binding; GO:0002502 : P:peptide antigen assembly with MHC class I p...; GO:0003677 : F:DNA binding; GO:0003729 : F:mRNA binding; GO:0005178 : F:integrin binding; GO:0005509 : F:calcium ion binding; GO:0005529 : F:sugar binding; GO:0005578 : C:proteinaceous extracellular matrix; GO:0005634 : C:nu…		Glycosilation: 344 344 N-linked	Peptidi	Dettagli
Q02878	RPL6	60S ribosomal protein L6 / Tax-responsive enhancer element-binding protein 107 / TaxREB107 / Neoplasm-related protein C140		Specifically binds to domain C of the Tax-responsive enhancer element in the long terminal repeat of HTLV-I.		6.01e-09	60.23	19.4	32707.6	11 (11 0 0 0 0)	0	GO:0003677 : F:DNA binding; GO:0003723 : F:RNA binding; GO:0003735 : F:structural constituent of ribosome; GO:0006355 : P:regulation of cellular transcription, DNA-d...; GO:0006414 : P:translational elongation; GO:0022625 : C:cytosolic large ribosomal subunit			Peptidi	Dettagli
P12956	XRCC6	ATP-dependent DNA helicase 2 subunit 1 / 3.6.1.- / ATP-dependent DNA helicase II 70 kDa subunit / Lupus Ku autoantigen protein p70 / Ku70 / 70 kDa subunit of Ku antigen / Thyroid-lupus autoantigen / TLAA / CTC box-binding factor 75 kDa subunit / CTCBF / CTC75 / DNA repair protein XRCC6	Nucleus.	Single stranded DNA-dependent ATP-dependent helicase. Has a role in chromosome translocation. The DNA helicase II complex binds preferentially to fork-like ends of double-stranded DNA in a cell cycle-dependent manner. It works in the 3´-5´ direction. Binding to DNA may be mediated by p70. Involved in DNA nonhomologous end joining (NHEJ) required for double-strand break repair and V(D)J recombinat…		2.05e-09	60.23	13.3	69799.2	10 (10 0 0 0 0)	0	GO:0000723 : P:telomere maintenance; GO:0000783 : C:nuclear telomere cap complex; GO:0003690 : F:double-stranded DNA binding; GO:0004003 : F:ATP-dependent DNA helicase activity; GO:0005524 : F:ATP binding; GO:0005624 : C:membrane fraction; GO:0005667 : C:transcription factor complex; GO:0005958 : C:DNA-dependent protein kinase-DNA ligase 4 c...; GO:0006266 : P:DNA ligation; GO:0006303 : P:double-…			Peptidi	Dettagli
P50990	CCT8	T-complex protein 1 subunit theta / TCP-1-theta / CCT-theta / Renal carcinoma antigen NY-REN-15	Cytoplasm. Cytoplasm, cytoskeleton, centrosome.	Molecular chaperone; assists the folding of proteins upon ATP hydrolysis. As part of the BBS/CCT complex may play a role in the assembly of BBSome, a complex involved in ciliogenesis regulating transports vesicles to the cilia. Known to play a role, in vitro, in the folding of actin and tubulin.		1.07e-07	60.22	12.6	59582.6	7 (7 0 0 0 0)	0	GO:0005524 : F:ATP binding; GO:0005815 : C:microtubule organizing center; GO:0005829 : C:cytosol; GO:0016235 : C:aggresome; GO:0042623 : F:ATPase activity, coupled; GO:0045111 : C:intermediate filament cytoskeleton; GO:0051082 : F:unfolded protein binding; GO:0051084 : P:´de novo´ posttranslational protein folding			Peptidi	Dettagli
P35580	MYH10	Myosin-10 / Cellular myosin heavy chain, type B / Myosin heavy chain 10 / Myosin heavy chain, non-muscle IIb / Non-muscle myosin heavy chain B / NMMHC-B / Non-muscle myosin heavy chain IIb / NMMHC II-b / NMMHC-IIB		Cellular myosin that appears to play a role in cytokinesis, cell shape, and specialized functions such as secretion and capping.	Isoform 1 is expressed in cerebellum and spinal chord. Isoform 2 is expressed in cerebrum and retina. Isoform 3 is expressed in the cerebrum and to a much lower extent in cerebellum.	2.52e-07	58.27	4	228857	8 (7 1 0 0 0)	0	GO:0000146 : F:microfilament motor activity; GO:0000281 : P:cytokinesis after mitosis; GO:0001725 : C:stress fiber; GO:0005516 : F:calmodulin binding; GO:0005524 : F:ATP binding; GO:0005938 : C:cell cortex; GO:0007411 : P:axon guidance; GO:0008360 : P:regulation of cell shape; GO:0016459 : C:myosin complex; GO:0030048 : P:actin filament-based movement; GO:0030496 : C:midbody; GO:0030898 : F:actin…			Peptidi	Dettagli
P62424	RPL7A	60S ribosomal protein L7a / Surfeit locus protein 3 / PLA-X polypeptide				7.67e-11	58.25	21.8	29977	11 (10 1 0 0 0)	0	GO:0003723 : F:RNA binding; GO:0003735 : F:structural constituent of ribosome; GO:0005624 : C:membrane fraction; GO:0006414 : P:translational elongation; GO:0022625 : C:cytosolic large ribosomal subunit; GO:0042254 : P:ribosome biogenesis; GO:0042788 : C:polysomal ribosome			Peptidi	Dettagli
Q14204	DYNC1H1	Cytoplasmic dynein 1 heavy chain 1 / Cytoplasmic dynein heavy chain 1 / Dynein heavy chain, cytosolic	Cytoplasm.	Cytoplasmic dynein acts as a motor for the intracellular retrograde motility of vesicles and organelles along microtubules. Dynein has ATPase activity; the force-producing power stroke is thought to occur on release of ADP.		6.53e-11	56.23	2.6	532072	8 (6 0 0 1 1)	0	GO:0003777 : F:microtubule motor activity; GO:0005515 : F:protein binding; GO:0005524 : F:ATP binding; GO:0005794 : C:Golgi apparatus; GO:0005829 : C:cytosol; GO:0005868 : C:cytoplasmic dynein complex; GO:0005874 : C:microtubule; GO:0007018 : P:microtubule-based movement; GO:0007052 : P:mitotic spindle organization; GO:0042623 : F:ATPase activity, coupled			Peptidi	Dettagli
P35908	KRT2	Keratin, type II cytoskeletal 2 epidermal / Cytokeratin-2e / CK-2e / Keratin-2e / K2e / Type-II keratin Kb2 / Keratin-2 epidermis / Epithelial keratin-2e		Probably contributes to terminal cornification. Associated with keratinocyte activation, proliferation and keratinization.	Expressed in the upper spinous and granular suprabasal layers of normal adult epidermal tissues from most body sites including thigh, breast nipple, foot sole, penile shaft and axilla. Not present in foreskin, squamous metaplasias and carcinomas. Expression in hypertrophic and keloid scars begins in the deepest suprabasal layer. Weakly expressed in normal gingiva and tongue, however expression is…	7.82e-06	54.25	8.9	65393.2	8 (4 3 1 0 0)	0	GO:0005200 : F:structural constituent of cytoskeleton; GO:0005515 : F:protein binding; GO:0005737 : C:cytoplasm; GO:0031424 : P:keratinization; GO:0032980 : P:keratinocyte activation; GO:0043616 : P:keratinocyte proliferation; GO:0045095 : C:keratin filament; GO:0051546 : P:keratinocyte migration			Peptidi	Dettagli
P12259	F5	Coagulation factor V / Activated protein C cofactor / Proaccelerin, labile factor / Coagulation factor V heavy chain / Coagulation factor V light chain	Secreted (By similarity).	Central regulator of hemostasis. It serves as a critical cofactor for the prothrombinase activity of factor Xa that results in the activation of prothrombin to thrombin.	Plasma.	7.52e-08	52.27	4.2	251544	10 (9 0 0 0 1)	0	GO:0002576 : P:platelet degranulation; GO:0005507 : F:copper ion binding; GO:0005576 : C:extracellular region; GO:0005886 : C:plasma membrane; GO:0007155 : P:cell adhesion; GO:0016491 : F:oxidoreductase activity; GO:0030168 : P:platelet activation; GO:0031093 : C:platelet alpha granule lumen; GO:0055114 : P:oxidation reduction		Glycosilation: 51 51 N-linked (GlcNAc...) ; 55 55 N-linked (GlcNAc...) ; 239 239 N-linked (GlcNAc...) ; 297 297 N-linked ; 382 382 N-linked (GlcNAc...) ; 460 460 N-linked ; 468 468 N-linked (GlcNAc...) ; 554 554 N-linked (GlcNAc...) ; 741 741 N-linked (GlcNAc...) ; 752 752 N-linked (GlcNAc...) ; 760 760 N-linked (GlcNAc...) ; 776 776 N-linked (GlcNAc...) ; 782 782 N-linked (GlcNAc...) ; 821 821 N…	Peptidi	Dettagli
P62937	PPIA	Peptidyl-prolyl cis-trans isomerase A / PPIase A / 5.2.1.8 / Rotamase A / Cyclophilin A / Cyclosporin A-binding protein	Cytoplasm.	PPIases accelerate the folding of proteins. It catalyzes the cis-trans isomerization of proline imidic peptide bonds in oligopeptides.		3.96e-11	50.32	39.4	18000.9	13 (13 0 0 0 0)	0	GO:0003755 : F:peptidyl-prolyl cis-trans isomerase activity; GO:0005576 : C:extracellular region; GO:0005634 : C:nucleus; GO:0005829 : C:cytosol; GO:0006457 : P:protein folding; GO:0019047 : P:provirus integration; GO:0019059 : P:initiation of viral infection; GO:0042277 : F:peptide binding; GO:0044419 : P:interspecies interaction between organisms; GO:0045069 : P:regulation of viral genome repli…			Peptidi	Dettagli
P05387	RPLP2	60S acidic ribosomal protein P2 / Renal carcinoma antigen NY-REN-44		Plays an important role in the elongation step of protein synthesis.		1.42e-11	50.3	70.4	11657.9	16 (16 0 0 0 0)	0	GO:0003723 : F:RNA binding; GO:0003735 : F:structural constituent of ribosome; GO:0006414 : P:translational elongation; GO:0022625 : C:cytosolic large ribosomal subunit			Peptidi	Dettagli
P63104	YWHAZ	14-3-3 protein zeta/delta / Protein kinase C inhibitor protein 1 / KCIP-1	Cytoplasm. Melanosome. Note=Located to stage I to stage IV melanosomes.	Adapter protein implicated in the regulation of a large spectrum of both general and specialized signaling pathway. Binds to a large number of partners, usually by recognition of a phosphoserine or phosphothreonine motif. Binding generally results in the modulation of the activity of the binding partner.		5.58e-10	50.28	30.6	27727.7	7 (7 0 0 0 0)	0	GO:0006916 : P:anti-apoptosis; GO:0007165 : P:signal transduction; GO:0008134 : F:transcription factor binding; GO:0042470 : C:melanosome			Peptidi	Dettagli
P21741	MDK	Midkine / MK / Amphiregulin-associated protein / ARAP / Midgestation and kidney protein / Neurite outgrowth-promoting factor 2 / Neurite outgrowth-promoting protein	Secreted.	Has heparin binding activity, and growth promoting activity. Involved in neointima formation after arterial injury, possibly by mediating leukocyte recruitment. Also involved in early fetal adrenal gland development (By similarity).		6.99e-14	50.28	32.9	15575	13 (13 0 0 0 0)	0	GO:0005576 : C:extracellular region; GO:0007165 : P:signal transduction; GO:0007399 : P:nervous system development; GO:0008083 : F:growth factor activity; GO:0008201 : F:heparin binding; GO:0009611 : P:response to wounding; GO:0030154 : P:cell differentiation; GO:0030325 : P:adrenal gland development; GO:0051781 : P:positive regulation of cell division			Peptidi	Dettagli
P62241	RPS8	40S ribosomal protein S8	Cytoplasm. Note=Localized in cytoplasmic mRNP granules containing untranslated mRNAs.			2.47e-09	50.25	31.7	24190.2	8 (8 0 0 0 0)	0	GO:0003735 : F:structural constituent of ribosome; GO:0005515 : F:protein binding; GO:0006414 : P:translational elongation; GO:0022627 : C:cytosolic small ribosomal subunit			Peptidi	Dettagli
P00734	F2	Prothrombin / 3.4.21.5 / Coagulation factor II / Activation peptide fragment 1 / Activation peptide fragment 2 / Thrombin light chain / Thrombin heavy chain	Secreted, extracellular space.	Thrombin, which cleaves bonds after Arg and Lys, converts fibrinogen to fibrin and activates factors V, VII, VIII, XIII, and, in complex with thrombomodulin, protein C. Functions in blood homeostasis, inflammation and wound healing.	Expressed by the liver and secreted in plasma.	2.26e-10	50.23	6.4	69992.2	9 (9 0 0 0 0)	0	GO:0001934 : P:positive regulation of protein amino acid p...; GO:0004252 : F:serine-type endopeptidase activity; GO:0005102 : F:receptor binding; GO:0005509 : F:calcium ion binding; GO:0005615 : C:extracellular space; GO:0005625 : C:soluble fraction; GO:0005886 : C:plasma membrane; GO:0006508 : P:proteolysis; GO:0006919 : P:activation of caspase activity; GO:0006953 : P:acute-phase response; GO:…		Glycosilation: 121 121 N-linked ; 143 143 N-linked ; 416 416 N-linked	Peptidi	Dettagli
Q9H7P6	FAM125B	Multivesicular body subunit 12B / ESCRT-I complex subunit MVB12B / Protein FAM125B	Endosome (Probable). Late endosome membrane; Peripheral membrane protein (Probable).	Component of the ESCRT-I complex, a regulator of vesicular trafficking process. Required for the sorting of endocytic ubiquitinated cargos into multivesicular bodies.		3.1e-06	50.21	28.8	35596.8	7 (7 0 0 0 0)	0	GO:0015031 : P:protein transport; GO:0031902 : C:late endosome membrane			Peptidi	Dettagli
P55072	VCP	Transitional endoplasmic reticulum ATPase / TER ATPase / 15S Mg(2+)-ATPase p97 subunit / Valosin-containing protein / VCP	Cytoplasm, cytosol. Nucleus. Note=Present in the neuronal hyaline inclusion bodies specifically found in motor neurons from amyotrophic lateral sclerosis patients. Present in the Lewy bodies specifically found in neurons from Parkinson disease patients.	Necessary for the fragmentation of Golgi stacks during mitosis and for their reassembly after mitosis. Involved in the formation of the transitional endoplasmic reticulum (tER). The transfer of membranes from the endoplasmic reticulum to the Golgi apparatus occurs via 50-70 nm transition vesicles which derive from part-rough, part-smooth transitional elements of the endoplasmic reticulum (tER). V…		2.28e-05	50.2	9.1	89265.9	7 (7 0 0 0 0)	0	GO:0000502 : C:proteasome complex; GO:0005524 : F:ATP binding; GO:0005634 : C:nucleus; GO:0005783 : C:endoplasmic reticulum; GO:0005792 : C:microsome; GO:0005829 : C:cytosol; GO:0006302 : P:double-strand break repair; GO:0006919 : P:activation of caspase activity; GO:0008289 : F:lipid binding; GO:0016567 : P:protein ubiquitination; GO:0016887 : F:ATPase activity; GO:0019903 : F:protein phosphatas…			Peptidi	Dettagli
P18124	RPL7	60S ribosomal protein L7		Binds to G-rich structures in 28S rRNA and in mRNAs. Plays a regulatory role in the translation apparatus; inhibits cell-free translation of mRNAs.		2.06e-05	50.17	14.9	29207.2	7 (7 0 0 0 0)	0	GO:0003677 : F:DNA binding; GO:0003729 : F:mRNA binding; GO:0003735 : F:structural constituent of ribosome; GO:0006364 : P:rRNA processing; GO:0006414 : P:translational elongation; GO:0022625 : C:cytosolic large ribosomal subunit; GO:0030528 : F:transcription regulator activity; GO:0042273 : P:ribosomal large subunit biogenesis; GO:0042803 : F:protein homodimerization activity			Peptidi	Dettagli
P31689	DNAJA1	DnaJ homolog subfamily A member 1 / Heat shock 40 kDa protein 4 / DnaJ protein homolog 2 / Human DnaJ protein 2 / hDj-2 / Heat shock protein J2 / HSJ-2 / HSDJ	Membrane; Lipid-anchor (Potential).	Co-chaperone of Hsc70. Seems to play a role in protein import into mitochondria.		1.83e-06	48.28	18.6	44839.5	6 (5 1 0 0 0)	0	GO:0006457 : P:protein folding; GO:0006986 : P:response to unfolded protein; GO:0008270 : F:zinc ion binding; GO:0016020 : C:membrane; GO:0031072 : F:heat shock protein binding; GO:0050750 : F:low-density lipoprotein receptor binding; GO:0051082 : F:unfolded protein binding			Peptidi	Dettagli
P07900	HSP90AA1	Heat shock protein HSP 90-alpha / Heat shock 86 kDa / HSP 86 / HSP86 / Renal carcinoma antigen NY-REN-38	Cytoplasm. Melanosome. Note=Identified by mass spectrometry in melanosome fractions from stage I to stage IV.	Molecular chaperone. Has ATPase activity (By similarity).		1.32e-11	48.24	8.5	84606.7	10 (9 1 0 0 0)	0	GO:0005524 : F:ATP binding; GO:0005829 : C:cytosol; GO:0006839 : P:mitochondrial transport; GO:0006986 : P:response to unfolded protein; GO:0007165 : P:signal transduction; GO:0030235 : F:nitric-oxide synthase regulator activity; GO:0030911 : F:TPR domain binding; GO:0034619 : P:cellular chaperone-mediated protein complex...; GO:0042026 : P:protein refolding; GO:0042470 : C:melanosome; GO:0042803…			Peptidi	Dettagli
P62834	RAP1A	Ras-related protein Rap-1A / C21KG / G-22K / GTP-binding protein smg p21A / Ras-related protein Krev-1	Cell membrane; Lipid-anchor.	Induces morphological reversion of a cell line transformed by a Ras oncogene. Counteracts the mitogenic function of Ras, at least partly because it can interact with Ras GAPs and RAF in a competitive manner.		2.68e-07	48.24	26.1	20973.7	10 (9 1 0 0 0)	0	GO:0000186 : P:activation of MAPKK activity; GO:0003924 : F:GTPase activity; GO:0005525 : F:GTP binding; GO:0005829 : C:cytosol; GO:0005886 : C:plasma membrane; GO:0006112 : P:energy reserve metabolic process; GO:0007596 : P:blood coagulation; GO:0048011 : P:nerve growth factor receptor signaling pathway; GO:0050796 : P:regulation of insulin secretion			Peptidi	Dettagli
P00558	PGK1	Phosphoglycerate kinase 1 / 2.7.2.3 / Primer recognition protein 2 / PRP 2 / Cell migration-inducing gene 10 protein	Cytoplasm.	In addition to its role as a glycolytic enzyme, it seems that PGK-1 acts as a polymerase alpha cofactor protein (primer recognition protein).		1.88e-10	46.23	15.8	44586.2	9 (6 1 1 1 0)	0	GO:0004618 : F:phosphoglycerate kinase activity; GO:0005524 : F:ATP binding; GO:0005737 : C:cytoplasm; GO:0006096 : P:glycolysis; GO:0016310 : P:phosphorylation			Peptidi	Dettagli
Q58FF8	HSP90AB2P	Putative heat shock protein HSP 90-beta 2 / Heat shock protein 90-beta b / Heat shock protein 90Bb	Cytoplasm (By similarity).	Molecular chaperone. Has ATPase activity (By similarity).		5.64e-09	46.22	9.7	44321.1	5 (3 2 0 0 0)	0	GO:0005524 : F:ATP binding; GO:0005737 : C:cytoplasm; GO:0006457 : P:protein folding; GO:0006950 : P:response to stress; GO:0051082 : F:unfolded protein binding			Peptidi	Dettagli
P69905	HBA2	Hemoglobin subunit alpha / Alpha-globin / Hemoglobin alpha chain		Involved in oxygen transport from the lung to the various peripheral tissues.	Red blood cells.	8.76e-12	44.22	21.1	15247.9	21 (20 0 0 1 0)	0	GO:0005344 : F:oxygen transporter activity; GO:0005515 : F:protein binding; GO:0005833 : C:hemoglobin complex; GO:0010942 : P:positive regulation of cell death; GO:0019825 : F:oxygen binding; GO:0020037 : F:heme binding; GO:0022627 : C:cytosolic small ribosomal subunit; GO:0042744 : P:hydrogen peroxide catabolic process; GO:0051291 : P:protein heterooligomerization		Glycosilation: 8 8 N-linked (Glc) ; 17 17 N-linked (Glc) ; 41 41 N-linked (Glc) ; 62 62 N-linked (Glc)	Peptidi	Dettagli
Q13509	TUBB3	Tubulin beta-3 chain / Tubulin beta-III / Tubulin beta-4 chain		Tubulin is the major constituent of microtubules. It binds two moles of GTP, one at an exchangeable site on the beta chain and one at a non-exchangeable site on the alpha-chain. TUBB3 plays a critical role in proper axon guidance and mantainance.	Expression is primarily restricted to central and peripheral nervous system.	1e-30	40.33	17.1	50400.3	7 (7 0 0 0 0)	0	GO:0003924 : F:GTPase activity; GO:0005198 : F:structural molecule activity; GO:0005525 : F:GTP binding; GO:0005874 : C:microtubule; GO:0007018 : P:microtubule-based movement; GO:0007411 : P:axon guidance; GO:0051258 : P:protein polymerization			Peptidi	Dettagli
O75131	CPNE3	Copine-3 / Copine III		May function in membrane trafficking. Exhibits calcium- dependent phospholipid binding properties (By similarity).	Ubiquitous.	3.68e-06	10.15	3	60092.3	1 (1 0 0 0 0)	0	GO:0004674 : F:protein serine/threonine kinase activity; GO:0005215 : F:transporter activity; GO:0005544 : F:calcium-dependent phospholipid binding; GO:0005829 : C:cytosol; GO:0006629 : P:lipid metabolic process; GO:0016192 : P:vesicle-mediated transport			Peptidi	Dettagli
P62136	PPP1CA	Serine/threonine-protein phosphatase PP1-alpha catalytic subunit / PP-1A / 3.1.3.16	Cytoplasm. Nucleus. Nucleus, nucleoplasm. Nucleus, nucleolus. Note=Primarily nuclear and largely excluded from the nucleolus. Highly mobile in cells and can be relocalized through interaction with targeting subunits. NOM1 plays a role in targeting this protein to the nucleolus. In the presence of PPP1R8 relocalizes from the nucleus to nuclear speckles.	Protein phosphatase 1 (PP1) is essential for cell division, and participates in the regulation of glycogen metabolism, muscle contractility and protein synthesis. Involved in regulation of ionic conductances and long-term synaptic plasticity. May play an important role in dephosphorylating substrates such as the postsynaptic density-associated Ca(2+)/calmodulin dependent protein kinase II. Compon…		1.02e-09	40.26	16.4	37487.8	9 (9 0 0 0 0)	0	GO:0004722 : F:protein serine/threonine phosphatase activity; GO:0005515 : F:protein binding; GO:0005730 : C:nucleolus; GO:0005829 : C:cytosol; GO:0005977 : P:glycogen metabolic process; GO:0006470 : P:protein amino acid dephosphorylation; GO:0007049 : P:cell cycle; GO:0008599 : F:protein phosphatase type 1 regulator activity; GO:0019433 : P:triglyceride catabolic process; GO:0046872 : F:metal io…			Peptidi	Dettagli
P48643	CCT5	T-complex protein 1 subunit epsilon / TCP-1-epsilon / CCT-epsilon	Cytoplasm. Cytoplasm, cytoskeleton, centrosome.	Molecular chaperone; assists the folding of proteins upon ATP hydrolysis. As part of the BBS/CCT complex may play a role in the assembly of BBSome, a complex involved in ciliogenesis regulating transports vesicles to the cilia. Known to play a role, in vitro, in the folding of actin and tubulin.		2.33e-14	40.26	10.7	59632.9	6 (6 0 0 0 0)	0	GO:0005524 : F:ATP binding; GO:0005730 : C:nucleolus; GO:0006457 : P:protein folding; GO:0009615 : P:response to virus; GO:0051082 : F:unfolded protein binding			Peptidi	Dettagli
P62873	GNB1	Guanine nucleotide-binding protein G(I)/G(S)/G(T) subunit beta-1 / Transducin beta chain 1		Guanine nucleotide-binding proteins (G proteins) are involved as a modulator or transducer in various transmembrane signaling systems. The beta and gamma chains are required for the GTPase activity, for replacement of GDP by GTP, and for G protein- effector interaction.		6.97e-11	40.25	19.4	37353	4 (4 0 0 0 0)	0	GO:0003924 : F:GTPase activity; GO:0004871 : F:signal transducer activity; GO:0005834 : C:heterotrimeric G-protein complex; GO:0007213 : P:muscarinic acetylcholine receptor signaling...; GO:0007265 : P:Ras protein signal transduction; GO:0009755 : P:hormone-mediated signaling pathway			Peptidi	Dettagli
Q8IWU5	SULF2	Extracellular sulfatase Sulf-2 / hSulf-2 / 3.1.6.-	Endoplasmic reticulum (By similarity). Golgi apparatus, Golgi stack (By similarity). Cell surface (By similarity). Note=Also localized on the cell surface (By similarity).	Exhibits arylsulfatase activity and highly specific endoglucosamine-6-sulfatase activity. It can remove sulfate from the C-6 position of glucosamine within specific subregions of intact heparin.	Expressed at highest levels in the ovary, skeletal muscle, stomach, brain, uterus, heart, kidney and placenta.	3.66e-12	40.24	5.5	100390	5 (5 0 0 0 0)	0	GO:0004065 : F:arylsulfatase activity; GO:0005509 : F:calcium ion binding; GO:0005615 : C:extracellular space; GO:0005783 : C:endoplasmic reticulum; GO:0005795 : C:Golgi stack; GO:0009986 : C:cell surface; GO:0030201 : P:heparan sulfate proteoglycan metabolic process		Glycosilation: 65 65 N-linked (GlcNAc...) ; 112 112 N-linked (GlcNAc...) ; 132 132 N-linked (GlcNAc...) ; 149 149 N-linked (GlcNAc...) ; 171 171 N-linked (GlcNAc...) ; 198 198 N-linked ; 241 241 N-linked (GlcNAc...) ; 561 561 N-linked (GlcNAc...) ; 608 608 N-linked (GlcNAc...) ; 717 717 N-linked (GlcNAc...) ; 754 754 N-linked (GlcNAc...) ; 764 764 N-linked (GlcNAc...)	Peptidi	Dettagli
Q14697	GANAB	Neutral alpha-glucosidase AB / 3.2.1.84 / Glucosidase II subunit alpha / Alpha-glucosidase 2	Endoplasmic reticulum (By similarity). Golgi apparatus (By similarity). Melanosome. Note=Identified by mass spectrometry in melanosome fractions from stage I to stage IV.	Cleaves sequentially the 2 innermost alpha-1,3-linked glucose residues from the Glc(2)Man(9)GlcNAc(2) oligosaccharide precursor of immature glycoproteins.	Detected in placenta.	5.56e-07	40.24	6.6	106807	7 (7 0 0 0 0)	0	GO:0005515 : F:protein binding; GO:0005783 : C:endoplasmic reticulum; GO:0005794 : C:Golgi apparatus; GO:0005975 : P:carbohydrate metabolic process; GO:0033919 : F:glucan 1,3-alpha-glucosidase activity; GO:0042470 : C:melanosome		Glycosilation: 97 97 N-linked	Peptidi	Dettagli
Q969P0	IGSF8	Immunoglobulin superfamily member 8 / IgSF8 / CD81 partner 3 / Glu-Trp-Ile EWI motif-containing protein 2 / EWI-2 / Keratinocytes-associated transmembrane protein 4 / KCT-4 / LIR-D1 / CD316	Membrane; Single-pass membrane protein (Potential).	May play a key role in diverse functions ascribed to CD81 and CD9 such as oocytes fertilization or hepatitis C virus function. May regulate proliferation and differentiation of keratinocytes. May be a negative regulator of cell motility: suppresses T-cell mobility coordinately with CD81, associates with CD82 to suppress prostate cancer cell migration, regulates epidermoid cell reaggregation and m…	Expressed in brain, kidney, testis, liver and placenta with moderate expression in all other tissues. Detected on a majority of B-cells, T-cells, and natural killer cells but not on monocytes, polynuclear cells and platelets.	3.2e-09	40.24	7.2	64993.6	7 (7 0 0 0 0)	0	GO:0005515 : F:protein binding; GO:0006928 : P:cellular component movement; GO:0007338 : P:single fertilization; GO:0007399 : P:nervous system development; GO:0007519 : P:skeletal muscle tissue development; GO:0008283 : P:cell proliferation; GO:0016021 : C:integral to membrane	TRANSMEM: 580 600	Glycosilation: 50 50 N-linked (GlcNAc...) ; 327 327 N-linked ; 463 463 N-linked	Peptidi	Dettagli
P61586	RHOA	Transforming protein RhoA / Rho cDNA clone 12 / h12	Cell membrane; Lipid-anchor; Cytoplasmic side. Cytoplasm, cytoskeleton.	Regulates a signal transduction pathway linking plasma membrane receptors to the assembly of focal adhesions and actin stress fibers. Serves as a target for the yopT cysteine peptidase from Yersinia pestis, vector of the plague, and Yersinia pseudotuberculosis, which causes gastrointestinal disorders. May be an activator of PLCE1. Activated by ARHGEF2, which promotes the exchange of GDP for GTP. …		1.73e-07	40.24	19.7	21754.1	6 (6 0 0 0 0)	0	GO:0003924 : F:GTPase activity; GO:0005525 : F:GTP binding; GO:0005829 : C:cytosol; GO:0005856 : C:cytoskeleton; GO:0005886 : C:plasma membrane; GO:0007266 : P:Rho protein signal transduction; GO:0007411 : P:axon guidance; GO:0017022 : F:myosin binding; GO:0030168 : P:platelet activation; GO:0042346 : P:positive regulation of NF-kappaB import into nucleus; GO:0043123 : P:positive regulation of I-…			Peptidi	Dettagli
P62258	YWHAE	14-3-3 protein epsilon / 14-3-3E	Cytoplasm (By similarity). Melanosome. Note=Identified by mass spectrometry in melanosome fractions from stage I to stage IV.	Adapter protein implicated in the regulation of a large spectrum of both general and specialized signaling pathway. Binds to a large number of partners, usually by recognition of a phosphoserine or phosphothreonine motif. Binding generally results in the modulation of the activity of the binding partner.		9.23e-08	40.22	23.1	29155.4	6 (6 0 0 0 0)	0	GO:0005829 : C:cytosol; GO:0006915 : P:apoptosis; GO:0007242 : P:intracellular signaling cascade; GO:0008624 : P:induction of apoptosis by extracellular sig...; GO:0042470 : C:melanosome; GO:0042826 : F:histone deacetylase binding; GO:0044419 : P:interspecies interaction between organisms; GO:0050815 : F:phosphoserine binding			Peptidi	Dettagli
P62826	RAN	GTP-binding nuclear protein Ran / GTPase Ran / Ras-related nuclear protein / Ras-like protein TC4 / Androgen receptor-associated protein 24	Nucleus. Cytoplasm. Melanosome. Note=Becomes dispersed throughout the cytoplasm during mitosis. Identified by mass spectrometry in melanosome fractions from stage I to stage IV.	Enhances AR-mediated transactivation. Transactivation decreases as the poly-Gln length within AR increases.	Expressed in a variety of tissues.	1.69e-11	40.21	25.9	24407.6	16 (16 0 0 0 0)	0	GO:0003682 : F:chromatin binding; GO:0003713 : F:transcription coactivator activity; GO:0003924 : F:GTPase activity; GO:0005525 : F:GTP binding; GO:0005643 : C:nuclear pore; GO:0005654 : C:nucleoplasm; GO:0005829 : C:cytosol; GO:0006259 : P:cellular DNA metabolic process; GO:0006405 : P:RNA export from nucleus; GO:0006611 : P:protein export from nucleus; GO:0007052 : P:mitotic spindle organizatio…			Peptidi	Dettagli
P27824	CANX	Calnexin / Major histocompatibility complex class I antigen-binding protein p88 / p90 / IP90	Endoplasmic reticulum membrane; Single-pass type I membrane protein. Melanosome. Note=Identified by mass spectrometry in melanosome fractions from stage I to stage IV.	Calcium-binding protein that interacts with newly synthesized glycoproteins in the endoplasmic reticulum. It may act in assisting protein assembly and/or in the retention within the ER of unassembled protein subunits. It seems to play a major role in the quality control apparatus of the ER by the retention of incorrectly folded proteins.		1.53e-10	40.21	10.5	67526	7 (7 0 0 0 0)	0	GO:0005509 : F:calcium ion binding; GO:0005529 : F:sugar binding; GO:0005789 : C:endoplasmic reticulum membrane; GO:0006457 : P:protein folding; GO:0009306 : P:protein secretion; GO:0016021 : C:integral to membrane; GO:0042470 : C:melanosome; GO:0051082 : F:unfolded protein binding	TRANSMEM: 482 502		Peptidi	Dettagli
Q02539	HIST1H1A	Histone H1.1	Nucleus. Chromosome.	Histones H1 are necessary for the condensation of nucleosome chains into higher order structures.		1.91e-07	40.2	5.6	21828.9	9 (9 0 0 0 0)	0	GO:0000786 : C:nucleosome; GO:0003677 : F:DNA binding; GO:0005634 : C:nucleus; GO:0006334 : P:nucleosome assembly; GO:0007283 : P:spermatogenesis			Peptidi	Dettagli
P05106	ITGB3	Integrin beta-3 / Platelet membrane glycoprotein IIIa / GPIIIa / CD61	Membrane; Single-pass type I membrane protein.	Integrin alpha-V/beta-3 is a receptor for cytotactin, fibronectin, laminin, matrix metalloproteinase-2, osteopontin, osteomodulin, prothrombin, thrombospondin, vitronectin and von Willebrand factor. Integrin alpha-IIb/beta-3 is a receptor for fibronectin, fibrinogen, plasminogen, prothrombin, thrombospondin and vitronectin. Integrins alpha-IIb/beta-3 and alpha-V/beta-3 recognize the sequence R-G-…	Isoform beta-3A and isoform beta-3C are widely expressed. Isoform beta-3A is specifically expressed in osteoblast cells; isoform beta-3C is specifically expressed in prostate and testis.	1.91e-08	40.19	5.7	87000.4	6 (6 0 0 0 0)	0	GO:0004872 : F:receptor activity; GO:0007160 : P:cell-matrix adhesion; GO:0007229 : P:integrin-mediated signaling pathway; GO:0007596 : P:blood coagulation; GO:0008305 : C:integrin complex; GO:0010745 : P:negative regulation of macrophage derived f...; GO:0010888 : P:negative regulation of lipid storage; GO:0031092 : C:platelet alpha granule membrane; GO:0032369 : P:negative regulation of lipid t…	TRANSMEM: 719 741	Glycosilation: 125 125 N-linked ; 346 346 N-linked (GlcNAc...) ; 397 397 N-linked (GlcNAc...) ; 478 478 N-linked ; 585 585 N-linked (GlcNAc...) ; 680 680 N-linked	Peptidi	Dettagli
P68871	HBB	Hemoglobin subunit beta / Hemoglobin beta chain / Beta-globin / LVV-hemorphin-7		LVV-hemorphin-7 potentiates the activity of bradykinin, causing a decrease in blood pressure.	Red blood cells.	6.54e-06	40.16	20.4	15988.3	49 (49 0 0 0 0)	0	GO:0005344 : F:oxygen transporter activity; GO:0005833 : C:hemoglobin complex; GO:0008217 : P:regulation of blood pressure; GO:0015671 : P:oxygen transport; GO:0019825 : F:oxygen binding; GO:0020037 : F:heme binding; GO:0030185 : P:nitric oxide transport; GO:0030492 : F:hemoglobin binding; GO:0045429 : P:positive regulation of nitric oxide biosynt...; GO:0050880 : P:regulation of blood vessel size		Glycosilation: 2 2 N-linked (Glc) (glycation); in Hb ; 9 9 N-linked (Glc) ; 18 18 N-linked (Glc) ; 67 67 N-linked (Glc) ; 121 121 N-linked (Glc) ; 145 145 N-linked (Glc)	Peptidi	Dettagli
P68371	TUBB2C	Tubulin beta-2C chain / Tubulin beta-2 chain		Tubulin is the major constituent of microtubules. It binds two moles of GTP, one at an exchangeable site on the beta chain and one at a non-exchangeable site on the alpha-chain.		1.58e-12	38.32	16	49799	9 (8 1 0 0 0)	0	GO:0003924 : F:GTPase activity; GO:0005198 : F:structural molecule activity; GO:0005525 : F:GTP binding; GO:0005829 : C:cytosol; GO:0005874 : C:microtubule; GO:0006928 : P:cellular component movement; GO:0007018 : P:microtubule-based movement; GO:0042267 : P:natural killer cell mediated cytotoxicity; GO:0042288 : F:MHC class I protein binding; GO:0051082 : F:unfolded protein binding; GO:0051258 :…			Peptidi	Dettagli
P08107	HSPA1B	Heat shock 70 kDa protein 1A/1B / Heat shock 70 kDa protein 1/2 / HSP70.1/HSP70.2 / HSP70-1/HSP70-2	Cytoplasm. Note=Localized in cytoplasmic mRNP granules containing untranslated mRNAs.	In cooperation with other chaperones, Hsp70s stabilize preexistent proteins against aggregation and mediate the folding of newly translated polypeptides in the cytosol as well as within organelles. These chaperones participate in all these processes through their ability to recognize nonnative conformations of other proteins. They bind extended peptide segments with a net hydrophobic character ex…	HSPA1B is testis-specific.	1.06e-09	38.27	10	70009.2	10 (8 2 0 0 0)	0	GO:0005524 : F:ATP binding; GO:0005739 : C:mitochondrion; GO:0005783 : C:endoplasmic reticulum; GO:0006402 : P:mRNA catabolic process; GO:0006916 : P:anti-apoptosis; GO:0006986 : P:response to unfolded protein; GO:0008285 : P:negative regulation of cell proliferation; GO:0016234 : C:inclusion body; GO:0016607 : C:nuclear speck; GO:0030308 : P:negative regulation of cell growth; GO:0030529 : C:rib…			Peptidi	Dettagli
P62987	UBA52	Ubiquitin-60S ribosomal protein L40 / CEP52 / Ubiquitin A-52 residue ribosomal protein fusion product 1 / Ubiquitin / 60S ribosomal protein L40	60S ribosomal protein L40 similarity).	Ribosomal protein L40 is a component of the 60S subunit of the ribosome.		3.91e-06	38.24	19.5	14719	15 (14 1 0 0 0)	0	GO:0000082 : P:G1/S transition of mitotic cell cycle; GO:0000084 : P:S phase of mitotic cell cycle; GO:0000187 : P:activation of MAPK activity; GO:0000216 : P:M/G1 transition of mitotic cell cycle; GO:0002755 : P:MyD88-dependent toll-like receptor signalin...; GO:0002756 : P:MyD88-independent toll-like receptor signaling pathway; GO:0003735 : F:structural constituent of ribosome; GO:0005515 : F:p…			Peptidi	Dettagli
P09172	DBH	Dopamine beta-hydroxylase / 1.14.17.1 / Dopamine beta-monooxygenase / Soluble dopamine beta-hydroxylase	Cytoplasmic vesicle, secretory vesicle membrane; Single-pass type II membrane protein. Cytoplasmic vesicle, secretory vesicle, chromaffin granule membrane; Single- pass type II membrane protein (Potential).	Conversion of dopamine to noradrenaline.		2.84e-10	34.25	9.7	69020.8	7 (6 0 0 1 0)	0	GO:0004500 : F:dopamine beta-monooxygenase activity; GO:0005507 : F:copper ion binding; GO:0005576 : C:extracellular region; GO:0005624 : C:membrane fraction; GO:0005625 : C:soluble fraction; GO:0006548 : P:histidine catabolic process; GO:0016021 : C:integral to membrane; GO:0031418 : F:L-ascorbic acid binding; GO:0034466 : C:chromaffin granule lumen; GO:0034774 : C:secretory granule lumen; GO:00…	TRANSMEM: 17 37 Signal-anchor for type II	Glycosilation: 64 64 N-linked (GlcNAc...) ; 184 184 N-linked	Peptidi	Dettagli
P50991	CCT4	T-complex protein 1 subunit delta / TCP-1-delta / CCT-delta / Stimulator of TAR RNA-binding	Cytoplasm. Melanosome. Cytoplasm, cytoskeleton, centrosome. Note=Identified by mass spectrometry in melanosome fractions from stage I to stage IV.	Molecular chaperone; assists the folding of proteins upon ATP hydrolysis. As part of the BBS/CCT complex may play a role in the assembly of BBSome, a complex involved in ciliogenesis regulating transports vesicles to the cilia. Known to play a role, in vitro, in the folding of actin and tubulin.		7.26e-09	32.18	7.1	57887.9	6 (3 2 0 1 0)	0	GO:0005524 : F:ATP binding; GO:0006457 : P:protein folding; GO:0042470 : C:melanosome; GO:0051082 : F:unfolded protein binding			Peptidi	Dettagli
P60033	CD81	CD81 antigen / 26 kDa cell surface protein TAPA-1 / Target of the antiproliferative antibody 1 / Tetraspanin-28 / Tspan-28 / CD81	Membrane; Multi-pass membrane protein.	May play an important role in the regulation of lymphoma cell growth. Interacts with a 16-kDa Leu-13 protein to form a complex possibly involved in signal transduction. May acts a the viral receptor for HCV.	Hematolymphoid, neuroectodermal and mesenchymal tumor cell lines.	1.11e-14	30.33	25	25792.1	13 (13 0 0 0 0)	0	GO:0000187 : P:activation of MAPK activity; GO:0005515 : F:protein binding; GO:0005737 : C:cytoplasm; GO:0005887 : C:integral to plasma membrane; GO:0006661 : P:phosphatidylinositol biosynthetic process; GO:0008104 : P:protein localization; GO:0008283 : P:cell proliferation; GO:0008284 : P:positive regulation of cell proliferation; GO:0043128 : P:positive regulation of 1-phosphatidylinosit...; GO…	TRANSMEM: 13 33 ; 64 84 ; 90 112 ; 202 224		Peptidi	Dettagli
P21926	CD9	CD9 antigen / 5H9 antigen / Cell growth-inhibiting gene 2 protein / Leukocyte antigen MIC3 / Motility-related protein / MRP-1 / Tetraspanin-29 / Tspan-29 / p24 / CD9	Membrane; Multi-pass membrane protein.	Involved in platelet activation and aggregation. Regulates paranodal junction formation. Involved in cell adhesion, cell motility and tumor metastasis. Required for sperm-egg fusion.	Expressed by a variety of hematopoietic and epithelial cells.	1e-30	30.32	15.4	25399	21 (21 0 0 0 0)	0	GO:0002576 : P:platelet degranulation; GO:0005515 : F:protein binding; GO:0005887 : C:integral to plasma membrane; GO:0006928 : P:cellular component movement; GO:0007155 : P:cell adhesion; GO:0007342 : P:fusion of sperm to egg plasma membrane; GO:0030168 : P:platelet activation; GO:0030913 : P:paranodal junction assembly; GO:0031092 : C:platelet alpha granule membrane	TRANSMEM: 13 33 Helical; ; 56 76 Helical; ; 88 111 Helical; ; 196 221 Helical;	Glycosilation: 52 52 N-linked (GlcNAc...) ; 53 53 N-linked (GlcNAc...)	Peptidi	Dettagli
P05388	RPLP0	60S acidic ribosomal protein P0 / 60S ribosomal protein L10E	Nucleus. Cytoplasm. Note=Localized in cytoplasmic mRNP granules containing untranslated mRNAs.	Ribosomal protein P0 is the functional equivalent of E.coli protein L10.		2.03e-09	30.29	23.3	34251.8	6 (6 0 0 0 0)	0	GO:0003723 : F:RNA binding; GO:0003735 : F:structural constituent of ribosome; GO:0005515 : F:protein binding; GO:0005634 : C:nucleus; GO:0006414 : P:translational elongation; GO:0006415 : P:translational termination; GO:0019083 : P:viral transcription; GO:0022625 : C:cytosolic large ribosomal subunit; GO:0031018 : P:endocrine pancreas development; GO:0042254 : P:ribosome biogenesis; GO:0044419 :…			Peptidi	Dettagli
P84098	RPL19	60S ribosomal protein L19				1.33e-13	30.26	8.7	23451.3	5 (5 0 0 0 0)	0	GO:0003723 : F:RNA binding; GO:0003735 : F:structural constituent of ribosome; GO:0006414 : P:translational elongation; GO:0022625 : C:cytosolic large ribosomal subunit			Peptidi	Dettagli
P68366	TUBA4A	Tubulin alpha-4A chain / Tubulin alpha-1 chain / Alpha-tubulin 1 / Testis-specific alpha-tubulin / Tubulin H2-alpha		Tubulin is the major constituent of microtubules. It binds two moles of GTP, one at an exchangeable site on the beta chain and one at a non-exchangeable site on the alpha-chain.		8.23e-10	30.26	10	49892.4	8 (8 0 0 0 0)	0	GO:0003924 : F:GTPase activity; GO:0005198 : F:structural molecule activity; GO:0005515 : F:protein binding; GO:0005525 : F:GTP binding; GO:0005576 : C:extracellular region; GO:0005829 : C:cytosol; GO:0005874 : C:microtubule; GO:0007018 : P:microtubule-based movement; GO:0051258 : P:protein polymerization			Peptidi	Dettagli
P06744	GPI	Glucose-6-phosphate isomerase / GPI / 5.3.1.9 / Phosphoglucose isomerase / PGI / Phosphohexose isomerase / PHI / Autocrine motility factor / AMF / Neuroleukin / NLK / Sperm antigen 36 / SA-36	Cytoplasm. Secreted.	Besides it´s role as a glycolytic enzyme, mammalian GPI can function as a tumor-secreted cytokine and an angiogenic factor (AMF) that stimulates endothelial cell motility. GPI is also a neurotrophic factor (Neuroleukin) for spinal and sensory neurons.		1.36e-09	30.26	8.4	63107.3	8 (8 0 0 0 0)	0	GO:0001525 : P:angiogenesis; GO:0004347 : F:glucose-6-phosphate isomerase activity; GO:0005125 : F:cytokine activity; GO:0005615 : C:extracellular space; GO:0005737 : C:cytoplasm; GO:0006094 : P:gluconeogenesis; GO:0006096 : P:glycolysis; GO:0006959 : P:humoral immune response; GO:0007599 : P:hemostasis; GO:0008083 : F:growth factor activity			Peptidi	Dettagli
P46777	RPL5	60S ribosomal protein L5	Cytoplasm. Nucleus, nucleolus.	Required for rRNA maturation and formation of the 60S ribosomal subunits. This protein binds 5S RNA.		7.53e-10	30.26	16.5	34340.7	5 (5 0 0 0 0)	0	GO:0003735 : F:structural constituent of ribosome; GO:0005515 : F:protein binding; GO:0005730 : C:nucleolus; GO:0006364 : P:rRNA processing; GO:0006414 : P:translational elongation; GO:0006415 : P:translational termination; GO:0008097 : F:5S rRNA binding; GO:0019083 : P:viral transcription; GO:0022625 : C:cytosolic large ribosomal subunit; GO:0031018 : P:endocrine pancreas development; GO:0042273…			Peptidi	Dettagli
P67809	YBX1	Nuclease-sensitive element-binding protein 1 / Y-box-binding protein 1 / YB-1 / Y-box transcription factor / CCAAT-binding transcription factor I subunit A / CBF-A / Enhancer factor I subunit A / EFI-A / DNA-binding protein B / DBPB	Cytoplasm. Nucleus. Cytoplasmic granule. Note=Localized in cytoplasmic mRNP granules containing untranslated mRNAs. Shuttles between nucleus and cytoplasm. Predominantly cytoplasmic in proliferating cells. Cytotoxic stress and DNA damage enhance translocation to the nucleus. Localized with DDX1, MBNL1 and TIAL1 in stress granules upon stress.	Mediates pre-mRNA alternative splicing regulation. Binds to splice sites in pre-mRNA and regulates splice site selection. Binds and stabilizes cytoplasmic mRNA. Contributes to the regulation of translation by modulating the interaction between the mRNA and eukaryotic initiation factors (By similarity). Binds to promoters that contain a Y-box (5´-CTGATTGGCCAA-3´), such as HLA class II genes. Regul…		9.66e-14	30.26	21.9	35902.7	5 (5 0 0 0 0)	0	GO:0003690 : F:double-stranded DNA binding; GO:0003697 : F:single-stranded DNA binding; GO:0003700 : F:transcription factor activity; GO:0003723 : F:RNA binding; GO:0005515 : F:protein binding; GO:0006355 : P:regulation of cellular transcription, DNA-d...; GO:0006366 : P:transcription from RNA polymerase II promoter; GO:0006397 : P:mRNA processing; GO:0008380 : P:RNA splicing; GO:0010494 : C:stre…			Peptidi	Dettagli
P01024	C3	Complement C3 / C3 and PZP-like alpha-2-macroglobulin domain-containing protein 1 / Complement C3 beta chain / Complement C3 alpha chain / C3a anaphylatoxin / Complement C3b alpha´ chain / Complement C3c alpha´ chain fragment 1 / Complement C3dg fragment / Complement C3g fragment / Complement C3d fragment / Complement C3f fragment / Complement C3c alpha´ chain fragment 2	Secreted.	Derived from proteolytic degradation of complement C3, C3a anaphylatoxin is a mediator of local inflammatory process. It induces the contraction of smooth muscle, increases vascular permeability and causes histamine release from mast cells and basophilic leukocytes.	Plasma.	5.21e-06	30.25	3.3	187029	11 (11 0 0 0 0)	0	GO:0004866 : F:endopeptidase inhibitor activity; GO:0005102 : F:receptor binding; GO:0005615 : C:extracellular space; GO:0006957 : P:complement activation, alternative pathway; GO:0006958 : P:complement activation, classical pathway; GO:0007165 : P:signal transduction; GO:0007186 : P:G-protein coupled receptor protein signalin...; GO:0010575 : P:positive regulation vascular endothelial gr...		Glycosilation: 85 85 N-linked ; 939 939 N-linked ; 1617 1617 N-linked	Peptidi	Dettagli
P13987	CD59	CD59 glycoprotein / Membrane attack complex inhibition factor / MACIF / MAC-inhibitory protein / MAC-IP / Protectin / MEM43 antigen / Membrane inhibitor of reactive lysis / MIRL / 20 kDa homologous restriction factor / HRF-20 / HRF20 / 1F5 antigen / CD59	Cell membrane; Lipid-anchor, GPI-anchor. Secreted. Note=Soluble form found in a number of tissues.	The soluble form from urine retains its specific complement binding activity, but exhibits greatly reduced ability to inhibit MAC assembly on cell membranes.		3.63e-09	30.25	29.7	14167.8	6 (6 0 0 0 0)	0	GO:0005515 : F:protein binding; GO:0005576 : C:extracellular region; GO:0005624 : C:membrane fraction; GO:0007166 : P:cell surface receptor linked signaling pathway; GO:0007596 : P:blood coagulation; GO:0031362 : C:anchored to external side of plasma membrane		Glycosilation: 43 43 N-linked ; 66 66 N-linked (Glc) ; 69 69 N-linked (Glc) ; 76 76 O-linked (GlcNAc...) ; 77 77 O-linked (GlcNAc...)	Peptidi	Dettagli
Q8NHW5	RPLP0P6	60S acidic ribosomal protein P0-like		Ribosomal protein P0 is the functional equivalent of E.coli protein L10 (By similarity).		1.42e-06	30.25	13.9	34342.7	6 (6 0 0 0 0)	0	GO:0003735 : F:structural constituent of ribosome; GO:0005840 : C:ribosome; GO:0006414 : P:translational elongation; GO:0042254 : P:ribosome biogenesis			Peptidi	Dettagli
P23528	CFL1	Cofilin-1 / Cofilin, non-muscle isoform / 18 kDa phosphoprotein / p18	Nucleus matrix. Cytoplasm, cytoskeleton. Note=Almost completely in nucleus in cells exposed to heat shock or 10% dimethyl sulfoxide.	Controls reversibly actin polymerization and depolymerization in a pH-sensitive manner. It has the ability to bind G- and F-actin in a 1:1 ratio of cofilin to actin. It is the major component of intranuclear and cytoplasmic actin rods.	Widely distributed in various tissues.	1.46e-11	30.24	15.1	18490.7	6 (6 0 0 0 0)	0	GO:0003779 : F:actin binding; GO:0006916 : P:anti-apoptosis; GO:0007266 : P:Rho protein signal transduction; GO:0009615 : P:response to virus; GO:0016363 : C:nuclear matrix			Peptidi	Dettagli
Q9C0H2	TTYH3	Protein tweety homolog 3 / hTTY3	Cell membrane; Multi-pass membrane protein.	Probable large-conductance Ca(2+)-activated chloride channel. May play a role in Ca(2+) signal transduction.	Expressed in excitable tissues. Expressed in the brain, heart, skeletal muscle, colon, spleen, kidney and peripheral blood leukocytes.	7.64e-08	30.23	5.7	57508	5 (5 0 0 0 0)	0	GO:0005254 : F:chloride channel activity; GO:0005886 : C:plasma membrane; GO:0034707 : C:chloride channel complex	TRANSMEM: 43 63 Helical; Name=1; ; 87 107 Helical; Name=2; ; 212 232 Helical; Name=3; ; 237 257 Helical; Name=4; ; 387 407 Helical; Name=5;	Glycosilation: 126 126 N-linked (GlcNAc...) ; 144 144 N-linked ; 351 351 N-linked (GlcNAc...)	Peptidi	Dettagli
O14556	GAPDHS	Glyceraldehyde-3-phosphate dehydrogenase, testis-specific / 1.2.1.12 / Spermatogenic cell-specific glyceraldehyde 3-phosphate dehydrogenase 2 / GAPDH-2 / Spermatogenic glyceraldehyde-3-phosphate dehydrogenase	Cytoplasm (By similarity).	May play an important role in regulating the switch between different pathways for energy production during spermiogenesis and in the spermatozoon. Required for sperm motility and male fertility (By similarity).	Testis specific.	2.34e-09	30.23	7.6	44472.8	6 (6 0 0 0 0)	0	GO:0004365 : F:glyceraldehyde-3-phosphate dehydrogenase (p...; GO:0005515 : F:protein binding; GO:0005829 : C:cytosol; GO:0006094 : P:gluconeogenesis; GO:0006096 : P:glycolysis; GO:0030317 : P:sperm motility; GO:0045821 : P:positive regulation of glycolysis; GO:0051287 : F:NAD or NADH binding; GO:0055114 : P:oxidation reduction			Peptidi	Dettagli
[truncated: 291 more rows]
